# Supplementary material for: Application of machine learning techniques for warfarin dosage prediction: a case study on the MIMIC-III dataset
Source: PeerJ Comput Sci. 2025 Jan 2;11:e2612. doi: 10.7717/peerj-cs.2612 (PMC11784795; doi:10.7717/peerj-cs.2612)
Supplement: Supplemental Information 1 [file peerj-cs-11-2612-s001.csv]

	SUBJECT_ID	factor_2	CHARTTIME	factor_9	factor_5	factor_7	factor_8	factor_10	factor_11	factor_12	Antithrombin	Thrombin	large_platelets	platelets_clumps	platelets_smear	INR
0	1423	114.0	4/11/81 11:25			75.0									114.0	1.2
1	3019	65.0	5/30/74 9:30				161.0								65.0
2	7165	33.0	3/26/61 9:30	34.0	71.0	7.0		50.0				25.4			33.0
3	7415	63.0	1/27/89 20:57	77.0		40.0	247.0	63.0							63.0	1.4
4	7808	81.0	9/15/23 16:43					112.0							81.0	1.7
5	13338	63.0	6/9/12 12:40	133.0		57.0		64.0				21.2			63.0	1.3
6	14855	20.0	9/25/82 17:20	66.0	156.0	8.0		5.0				21.7			20.0	7.8
7	16847	31.0	5/26/00 12:45	57.0		34.0		54.0				23.9			31.0	1.6
8	18036	74.0	8/30/09 5:00												74.0	1.3
9	21123	29.0	6/13/01 4:30		61.0	6.0	173.0					26.2			29.0	2.4
10	21116	18.0	4/10/78 11:00		42.0	2.0	150.0	25.0				32.0			18.0	4.2
11	21280	19.0	7/29/63 3:36	30.0	180.0	6.0	341.0	12.0				14.9			19.0	5.9
12	22171	67.0	1/29/87 14:24				199.0				99.0	150.0			67.0	1.5
13	23928	48.0	12/16/76 5:45	95.0			175.0		126.0	66.0		24.0			48.0	1.8
14	23928	50.0	12/18/76 16:03			82.0									50.0	1.6
15	28611	10.0	10/8/22 15:55				334.0								10.0
16	28916	27.0	5/10/92 16:20		33.0			35.0				26.5			27.0	2.0
17	32548	51.0	7/1/63 10:32	50.0	50.0	37.0		49.0				26.0			51.0	1.5
18	51078	38.0	8/25/91 3:07		125.0	69.0		68.0							38.0	1.2
19	65949	23.0	11/8/61 23:57		96.0	12.0		16.0							23.0	2.4
20	58588	63.0	8/31/77 23:29	120.0	55.0	47.0	98.0	76.0							63.0	1.3
21	68890	7.0	4/1/78 16:25	1.5	105.0	1.0	273.0	9.0							7.0	13.0
22	64416	38.0	9/16/49 12:05			14.0		35.0				15.5			38.0	2.0
23	71283	32.0	6/10/51 17:35	58.0	79.0	36.0	115.0	30.0				15.2			32.0	1.8
24	70131	26.0	6/15/34 23:01				229.0	27.0							26.0	3.2
25	69719	57.0	4/12/05 19:10					58.0							57.0
26	75906	67.0	4/29/32 5:55		93.0	80.0		82.0							67.0	1.4
27	76134	39.0	9/21/04 19:32					21.0							39.0	2.4
28	85976	41.0	5/6/39 16:23	74.0	68.0	34.0		64.0							41.0
29	96592	52.0	8/10/78 5:07			48.0	291.0	30.0							52.0
30	1431		6/11/26 11:13
31	2240		7/30/61 12:26	117.0			88.0		110.0	66.0						1.1
32	5881		4/10/92 3:56	100.0			120.0				66.0
33	6520		3/29/29 14:15	89.0			62.0		60.0	57.0		17.6				1.0
34	8799		5/21/32 20:30	106.0			1.0		65.0	56.0
35	8465		4/2/22 8:10	149.0			250.0		70.0	68.0		16.3				1.3
36	9331		9/28/82 8:18	110.0												1.2
37	10003		11/22/11 19:00	100.0		49.0	58.0	84.0
38	10003		11/26/11 12:45	173.0		79.0	91.0
39	10003		12/11/11 12:30	156.0		72.0	56.0					17.1				1.3
40	10679		10/20/48 5:00	66.0			175.0	105.0	64.0	53.0						1.1
41	11112		3/17/23 20:00	97.0					55.0	20.0
42	13376		4/17/95 21:38	161.0			127.0		135.0			21.5
43	14356		8/8/45 17:30	40.0												0.9
44	14885		8/23/30 15:02	132.0			188.0		102.0	64.0
45	17462		12/12/67 13:51	142.0			160.0		77.0							1.1
46	19769		10/1/81 4:29	169.0			217.0	149.0								1.3
47	20014		4/19/53 0:01	87.0	158.0			62.0	48.0
48	21123		6/16/01 10:40	36.0				59.0
49	22679		1/3/00 14:40													1.6
50	23872		12/17/36 13:00	59.0			54.0
51	24601		10/6/81 13:46	60.0			104.0									1.4
52	25068		4/27/36 9:15	117.0			124.0		96.0	136.0		13.8
53	26510		2/19/44 21:32	30.0
54	27318		11/18/62 12:13	89.0			164.0
55	53437		9/7/63 9:00	98.0
56	53437		9/8/63 1:56	51.0												1.1
57	53437		9/9/63 4:35	78.0
58	53437		9/9/63 14:50	61.0
59	53437		9/10/63 5:30	62.0
60	53437		12/20/63 8:45	12.0
61	53437		12/20/63 11:10	92.0
62	53437		12/21/63 4:00	46.0
63	53437		12/21/63 4:52	76.0
64	53437		12/22/63 3:45	34.0
65	53437		12/22/63 4:55	75.0												1.2
66	53437		12/23/63 3:35	35.0
67	53437		12/23/63 5:00	59.0
68	78782		11/1/65 20:32	41.0			59.0		66.0			19.6				1.1
69	85958		12/29/02 10:30	129.0	97.0		158.0		85.0	64.0
70	1604		5/9/96 4:47		68.0	26.0										1.9
71	2925		12/29/94 4:12		30.0											4.0
72	2925		12/30/94 6:00		15.0											5.8
73	2558		9/19/87 16:40		91.0	26.0	327.0	87.0				19.3
74	2775		6/22/47 21:53		27.0	45.0	157.0									10.1
75	3392		5/5/72 3:53		43.0		146.0									2.4
76	4624		10/4/57 0:00		96.0		88.0				111.0					1.0
77	4753		1/13/86 7:10		48.0			86.0				150.0
78	5343		8/4/76 17:15		56.0	1.0										11.4
79	5384		1/19/51 15:49		61.0						36.0
80	6024		9/29/27 0:57		35.0		332.0				46.0					5.6
81	6526		9/11/54 16:00		94.0											1.2
82	7262		10/3/25 13:48		90.0			56.0			76.0					1.2
83	7808		9/14/23 9:30		144.0	40.0
84	9282		11/19/14 16:32		73.0		216.0
85	10011		8/25/26 4:00		10.0							35.8				19.4
86	10003		1/8/12 12:49		90.0		54.0	117.0				19.7				1.3
87	10563		12/22/09 10:15		90.0
88	11091		9/14/01 14:37		55.0	37.0	337.0					26.0
89	11866		2/6/63 8:00		105.0											2.4
90	18020		3/20/61 5:30		119.0						125.0					1.1
91	18681		12/1/95 15:00		10.0
92	22590		10/4/79 12:21		105.0						73.0					1.8
93	22709		11/14/92 12:15		41.0											4.9
94	26201		11/5/24 4:13		127.0	26.0										1.5
95	29595		7/13/59 9:25		132.0											1.2
96	31994		8/2/52 3:55		146.0		362.0
97	31341		6/25/38 14:50		68.0		319.0									1.6
98	43086		1/30/86 5:30		23.0	18.0	99.0									2.5
99	52532		2/24/95 17:09		82.0											1.2
100	56478		1/27/06 5:16		4.0											4.7
101	56478		1/20/06 5:00		1.8											6.0
102	61213		11/12/48 12:43		133.0		345.0
103	60072		4/25/37 20:38		99.0											1.2
104	63103		11/2/87 20:30		160.0		456.0					19.6				1.4
105	74116		4/3/23 19:30		104.0	81.0	192.0	71.0
106	78342		1/28/00 17:30		144.0											1.5
107	82042		8/10/07 2:00		100.0											1.2
108	92800		11/30/24 7:20		43.0	16.0	172.0									2.0
109	441		5/21/23 12:41			28.0	66.0									2.82
110	441		5/21/23 19:25			23.0	62.0									3.1
111	685		8/9/26 7:30			67.0										1.5
112	2222		3/27/10 1:00			34.0										2.7
113	2969		5/10/91 7:10			58.0										1.3
114	7808		9/30/23 1:10			23.0										2.1
115	8222		6/3/99 18:45			33.0
116	8799		7/14/32 11:43			102.0	51.0
117	9366		3/31/80 9:25			82.0										1.2
118	13086		5/30/85 3:56			82.0										1.2
119	15704		8/2/18 1:04			60.0						18.7				1.4
120	16847		4/25/00 13:00			7.0
121	17526		1/12/58 11:10			146.0	137.0
122	19341		9/1/41 11:55			67.0
123	21123		6/9/01 4:50			15.0										2.6
124	23190		1/31/67 3:30			23.0										1.8
125	24158		11/23/24 20:44			46.0						20.3				1.3
126	25432		11/6/67 11:58			35.0	156.0									1.8
127	25189		3/2/03 16:20			81.0										1.1
128	26224		9/4/14 13:05			70.0						18.2				1.5
129	28829		8/6/20 4:37			21.0	321.0									1.7
130	29799		8/2/00 3:29			76.0						21.5				1.4
131	28916		5/15/92 3:06			26.0										1.7
132	31572		8/8/27 8:00			103.0
133	57535		4/14/80 7:25			77.0										1.1
134	65906		10/30/94 16:17			74.0			17.0							1.2
135	59948		2/7/10 16:00			58.0
136	68998		10/22/12 8:20			160.0	322.0									1.3
137	66953		2/3/79 21:50			20.0										2.0
138	68391		3/22/44 4:25			20.0	160.0									2.9
139	92212		4/6/84 6:55			85.0	242.0
140	628		4/4/90 19:01				222.0				85.0
141	907		9/30/55 3:43				251.0									0.8
142	1199		2/9/81 13:22				108.0					17.7				1.2
143	1253		2/18/38 10:10				149.0
144	1137		12/26/14 10:20				144.0
145	1478		1/3/41 12:30				85.0
146	1694		1/2/45 17:35				148.0
147	1716		12/3/73 11:05				113.0
148	2969		3/2/92 9:10				13.0
149	2953		9/7/28 15:00				162.0									1.2
150	2794		12/18/15 16:50				275.0
151	2775		6/14/47 1:45				212.0									1.7
152	3019		5/25/74 9:45				128.0
153	3192		1/27/47 11:45				319.0
154	3192		3/10/47 11:54				324.0				97.0
155	3192		10/20/47 10:30				295.0
156	3486		9/4/10 5:18				190.0									1.4
157	3651		9/27/73 9:09				56.0
158	3651		11/4/73 11:25				41.0
159	4008		6/3/57 20:21				54.0
160	4008		6/4/57 5:40				66.0
161	4008		6/4/57 21:29				57.0
162	4008		6/2/57 19:35				27.0									1.1
163	4008		6/5/57 5:35				58.0
164	4008		6/5/57 15:55				88.0
165	4008		6/5/57 21:00				65.0
166	4008		6/6/57 4:20				66.0									1.2
167	4008		6/6/57 19:40				78.0
168	4008		6/7/57 8:30				69.0
169	4008		1/24/59 15:10				42.0									1.2
170	4328		5/5/38 8:16				342.0				110.0					1.2
171	4676		5/15/59 1:52				176.0									1.1
172	4328		7/4/38 15:00				323.0
173	4450		10/2/88 8:40				147.0				65.0					1.5
174	5026		12/18/52 11:00				212.0
175	5102		1/19/79 13:33				291.0
176	5692		12/20/43 12:50				153.0				113.0					1.2
177	5364		12/23/96 3:50				144.0				135.0					1.1
178	5915		6/4/72 19:18				163.0				101.0					1.0
179	5772		1/9/69 11:21				310.0				105.0	16.3				1.1
180	5643		10/25/91 6:20				282.0									1.3
181	6174		10/19/89 17:20				133.0
182	5865		2/22/88 7:25				155.0
183	5839		2/1/08 11:30				68.0				63.0					1.1
184	5881		4/12/92 13:00				151.0
185	5881		4/19/92 9:01				238.0				98.0
186	5881		5/11/92 11:55				117.0				82.0	17.4
187	6353		11/27/66 12:20				127.0					19.1				1.4
188	6649		10/28/76 13:00				182.0				137.0					1.2
189	7165		3/17/61 11:30				258.0
190	7175		10/22/95 1:30				147.0					18.7				1.0
191	7230		4/5/76 12:00				153.0				86.0					2.1
192	7390		9/29/06 3:48				178.0
193	7275		6/24/33 7:10				154.0
194	7210		8/24/25 10:35				100.0									1.0
195	7548		4/6/10 16:15				142.0				108.0					1.1
196	8228		2/7/31 17:25				85.0
197	8543		2/25/16 13:30				5.0
198	8543		2/28/16 12:00				10.0									1.0
199	8543		1/8/16 19:00				6.0									1.2
200	8543		10/16/16 12:38				283.0
201	8543		2/9/16 21:18				6.0									0.9
202	8543		3/6/16 9:35				20.0
203	8543		3/13/16 8:53				26.0					19.7				0.9
204	8543		3/20/16 8:58				64.0
205	8543		3/27/16 9:10				85.0
206	8543		4/3/16 9:05				102.0
207	8543		4/10/16 10:11				133.0
208	8543		4/17/16 9:15				160.0
209	8543		5/8/16 9:17				230.0
210	8543		6/19/16 8:51				313.0
211	8543		7/31/16 8:51				265.0
212	8543		2/5/16 7:50				8.0									0.9
213	8543		2/7/16 11:10				8.0									1.0
214	8543		2/20/16 19:00				21.0
215	8799		6/21/32 5:45				8.0									0.4
216	8799		6/29/32 12:53				13.0
217	8799		6/30/32 4:00				19.0									1.0
218	8799		7/7/32 10:11				55.0
219	8799		8/4/32 9:25				69.0
220	8799		8/28/32 11:00				73.0
221	8543		1/12/16 18:40				5.0
222	8543		1/13/16 3:00				3.0					15.0				0.8
223	8543		1/14/16 14:00				3.0
224	8799		5/26/32 5:15													1.0
225	8799		6/18/32 5:30				8.0
226	8799		6/27/32 4:23				30.0
227	8799		5/29/32 5:30				2.0									0.8
228	8799		6/3/32 6:00				1.0									0.8
229	8799		6/4/32 4:00				2.0									0.8
230	8799		6/5/32 5:30													1.2
231	8799		10/10/32 14:44				76.0
232	8799		1/12/33 11:14				117.0
233	8799		6/1/32 4:27				2.0
234	8799		9/24/32 18:00				41.0									1.1
235	8830		3/24/58 10:39				135.0
236	8799		6/6/32 6:00				1.0									0.8
237	8799		6/7/32 5:30				4.0
238	8799		6/13/32 5:00				6.0
239	8936		5/28/06 5:15				264.0									1.2
240	9151		12/23/33 15:17				477.0					150.0				1.0
241	8980		2/15/06 13:48				158.0				65.0					2.0
242	9605		1/20/05 5:25				115.0									1.3
243	9605		1/9/05 23:31				147.0									1.4
244	9553		1/28/21 8:00				308.0									3.9
245	10093		1/26/41 1:11				452.0									1.7
246	10142		7/27/15 8:33				147.0
247	10003		11/26/11 18:20				80.0
248	10003		10/21/12 10:35				33.0					17.5				1.2
249	10003		10/27/12 9:26				24.0
250	10003		10/27/12 11:11				92.0
251	10003		10/27/12 11:11				97.0
252	10003		2/27/17 11:45				78.0
253	10003		2/19/17 10:35				33.0
254	10003		2/25/17 22:18				40.0
255	10003		2/26/17 2:30				60.0
256	10003		2/26/17 8:00				67.0
257	10117		10/15/38 10:45				238.0
258	10464		5/13/58 3:03				76.0									1.2
259	10464		5/15/58 16:48				131.0									0.9
260	10552		8/28/15 21:50				258.0
261	10521		12/4/89 11:15				86.0
262	11112		3/12/23 12:00				109.0
263	11280		5/23/30 15:55				354.0
264	11325		5/22/58 6:00				80.0									1.1
265	11743		3/14/47 5:50				159.0									1.2
266	11743		6/23/47 11:35				89.0
267	11743		3/8/47 10:10				88.0
268	11743		3/9/47 4:00				105.0									1.4
269	11743		2/24/47 3:20				55.0
270	11598		9/8/63 9:00				112.0
271	12020		5/23/21 10:38				109.0				70.0					3.0
272	11916		12/16/47 14:10				193.0					150.0
273	12293		7/9/85 6:15				127.0				94.0
274	12103		7/30/07 5:39				314.0									1.1
275	12103		7/25/07 2:00				232.0				54.0					1.3
276	12103		9/2/07 10:28				199.0				110.0					1.0
277	12103		9/28/07 10:40				216.0				114.0					1.1
278	12134		4/21/97 11:07				105.0					18.4				1.0
279	12134		5/3/97 7:27				108.0
280	12198		1/21/32 13:13				135.0
281	12198		1/22/32 6:00				86.0
282	12198		1/23/32 7:45				132.0
283	12412		1/26/76 21:56				173.0									1.5
284	12198		7/4/34 16:38				169.0									1.1
285	12198		1/9/32 16:50				49.0									1.1
286	12198		1/9/32 20:21				76.0
287	12198		1/10/32 4:45				63.0									1.2
288	12198		1/10/32 11:40				39.0
289	12198		1/10/32 12:33				105.0
290	12198		7/5/34 15:22				151.0
291	12198		1/13/32 3:20				130.0									1.2
292	12198		1/13/32 10:20				114.0
293	12198		1/13/32 17:25				95.0
294	12198		1/13/32 19:46				123.0
295	12198		1/14/32 3:27				113.0
296	12198		1/14/32 16:40				128.0
297	12243		4/20/91 14:30				112.0				48.0					1.1
298	12198		1/17/32 17:51				152.0
299	12198		1/18/32 9:55				143.0
300	12198		7/3/34 18:20				92.0
301	12198		7/3/34 20:24				87.0
302	12198		7/4/34 8:51				167.0									1.1
303	12198		7/5/34 2:30				170.0
304	12198		1/10/32 19:00				70.0
305	12198		1/10/32 21:47				116.0
306	12198		1/11/32 3:25				78.0
307	12198		1/11/32 5:30				122.0									1.1
308	12198		1/11/32 12:20				87.0
309	12198		1/11/32 15:00				125.0
310	12198		1/11/32 21:10				89.0
311	12198		1/12/32 1:00				103.0
312	12198		1/12/32 5:45				78.0
313	12198		1/12/32 9:49				96.0
314	12198		1/12/32 14:43				75.0
315	12198		1/12/32 17:30				121.0									1.1
316	12198		1/13/32 0:50				85.0
317	12198		7/6/34 8:08				168.0
318	12198		7/7/34 2:15				97.0									1.0
319	12198		7/11/34 12:47				154.0
320	12631		2/6/26 16:16				161.0									1.1
321	12626		1/29/54 13:16				190.0				80.0					1.2
322	12631		2/20/26 12:50				115.0
323	12826		10/16/21 9:14				197.0									1.1
324	12830		1/24/53 20:00				169.0									1.3
325	12712		12/2/96 6:50				203.0					19.4				2.0
326	13019		6/17/12 10:10				140.0
327	13162		4/4/38 12:40				128.0					18.1				1.1
328	13152		12/29/53 6:43				150.0				109.0					1.0
329	13021		8/30/54 8:55				190.0				114.0					1.0
330	13502		2/13/80 12:18				329.0				61.0					1.1
331	14117		7/26/39 4:20				54.0
332	14117		7/26/39 17:00				93.0									1.0
333	14117		7/27/39 5:00				91.0
334	14117		7/27/39 13:45				142.0
335	14356		8/12/45 9:55				28.0
336	14434		1/9/56 12:02				159.0				75.0					3.2
337	14434		2/13/56 10:50				150.0
338	14434		8/26/56 9:26				172.0
339	14714		2/5/51 14:05				317.0					14.1				1.1
340	15037		4/16/35 4:43				73.4									0.8
341	14888		2/4/43 9:50				175.0
342	15704		8/3/18 6:58				127.0
343	15573		4/9/55 3:50				119.0				97.0					1.1
344	15305		7/1/43 13:00				293.0
345	15401		3/20/07 11:45				77.0				104.0					1.2
346	15581		11/13/04 16:15				125.0				108.0					0.9
347	16186		4/6/87 11:00				193.0				121.0					1.0
348	16227		1/26/56 13:19				154.0
349	16302		8/2/14 11:55				156.0					150.0
350	16302		1/20/15 14:20				119.0
351	16490		10/15/44 5:21				142.0									1.2
352	17081		7/30/38 11:00				163.0					19.9				1.1
353	16991		2/25/84 6:20				104.0									4.8
354	16966		2/8/71 13:09				256.0									3.6
355	17350		2/27/59 19:25				430.0				96.0					1.1
356	18193		4/29/53 11:21				147.0
357	18611		1/8/06 16:26				174.0									1.6
358	18681		12/1/95 4:51				145.0									2.9
359	19262		6/14/86 1:30				48.0									3.4
360	19262		6/24/86 3:00				69.0									4.3
361	19262		6/15/86 3:00				63.0									2.5
362	18968		2/16/92 4:00				336.0									1.0
363	19262		5/15/86 4:15				33.0									2.6
364	19262		5/24/86 18:00				0.9									2.1
365	19262		6/18/86 4:08				33.0									2.6
366	19262		6/18/86 5:45				33.0									2.8
367	19262		5/26/86 5:30				72.0									2.4
368	19262		6/15/86 21:00				63.0									2.9
369	19262		6/27/86 2:45				59.0									6.1
370	19262		6/16/86 3:00				47.0									3.0
371	19262		5/12/86 3:35				57.0									2.4
372	19262		5/13/86 4:55				42.0									2.4
373	19262		5/14/86 4:00				18.0									2.4
374	19262		6/17/86 14:22				42.0
375	19262		6/13/86 2:25				49.0									3.9
376	19262		6/23/86 11:22				67.0
377	19262		6/12/86 3:00				44.0									3.4
378	19262		6/20/86 3:00				52.0									4.8
379	19262		6/21/86 2:31				77.0									3.4
380	19057		3/10/17 12:00				548.0				75.0
381	19530		7/4/55 10:45				103.0				95.0
382	19541		2/27/43 4:26				274.0									1.1
383	20356		2/4/55 4:45				235.0
384	20395		10/20/61 4:00				178.0									1.1
385	19418		5/17/82 9:47				370.0
386	19418		11/29/82 12:00				288.0
387	19942		8/2/64 3:35				112.0									1.0
388	19942		8/29/64 14:15				92.0									1.0
389	20014		4/20/53 11:00				18.0									1.1
390	20014		4/20/53 18:30				67.0
391	20014		4/23/53 11:15				1.0
392	20014		4/23/53 18:40				63.0
393	20014		4/25/53 12:59				22.0
394	20014		4/26/53 14:15				131.0
395	20014		4/27/53 9:30				29.0
396	21004		4/29/79 17:15				183.0									1.1
397	20833		10/13/96 8:01				95.0
398	22450		5/19/67 11:10				113.0
399	21775		8/2/42 3:36				180.0
400	22171		5/9/87 14:30				143.0
401	22171		1/31/87 10:56				240.0									1.9
402	22275		6/22/45 7:50				187.0
403	23000		8/9/29 18:38				248.0									1.4
404	22846		6/27/98 16:35				255.0				110.0
405	23637		6/26/95 13:15				162.0
406	22723		2/11/96 17:45				385.0				83.0
407	22723		2/26/96 9:00				307.0
408	24650		11/9/49 18:14				181.0
409	23907		8/9/08 15:51				128.0				93.0					1.0
410	24156		1/5/99 11:41				116.0
411	24156		1/6/99 4:37				160.0									1.2
412	23849		5/13/88 12:40				190.0
413	24386		8/11/32 8:02				113.0				27.0	29.7
414	25189		10/11/03 16:45				173.0					13.1				1.0
415	26040		11/7/63 16:40				205.0					17.4				1.0
416	26595		7/4/19 4:27				172.0				62.0					1.2
417	26357		2/14/46 16:05				69.0									1.0
418	27520		4/5/93 10:20				149.0									1.1
419	26999		10/18/47 5:39				147.0									1.0
420	26853		8/8/87 18:47				214.0									1.0
421	27304		10/24/32 12:56				126.0				95.0					1.3
422	27661		8/3/29 13:00				169.0
423	26747		10/15/56 11:27				139.0				60.0
424	28057		1/23/33 16:30
425	28057		1/27/33 11:10				43.0
426	28057		1/27/33 16:57				39.0
427	28057		6/2/33 13:17				27.0									1.9
428	28057		6/2/33 21:11				60.0									1.9
429	28057		6/3/33 3:14				53.0
430	28057		6/3/33 3:30				55.0									1.8
431	28057		1/28/33 16:55				61.0
432	28057		1/29/33 5:30				68.0									1.3
433	28057		1/29/33 13:00				79.0
434	28057		1/29/33 17:15				76.0
435	28057		1/30/33 0:07				77.0									1.4
436	28057		1/30/33 17:24				82.0
437	28057		1/31/33 18:25				57.0
438	28057		2/1/33 17:37				74.0
439	28107		6/14/97 11:28				47.0									1.2
440	28057		5/31/33 18:58				43.0
441	28057		6/1/33 15:16				38.0
442	28107		6/26/97 12:00				125.0
443	29828		7/29/07 9:50				76.0					18.4				1.0
444	28494		2/13/98 19:44				252.0
445	29912		11/15/09 12:24				65.0									1.0
446	29912		11/29/09 12:10				96.0									0.9
447	29912		1/3/10 11:35				119.0									0.9
448	29912		3/7/10 11:06				208.0
449	29912		8/15/10 9:49				108.0									1.0
450	29912		11/1/09 5:29				9.0
451	29912		11/3/09 13:00				14.0
452	29912		10/23/09 18:15				3.2
453	29912		10/23/09 19:40				3.5
454	29912		10/23/09 20:13				2.7
455	29912		10/18/09 15:28													1.0
456	29912		10/23/09 14:40				1.8									1.1
457	29912		10/29/09 14:56				4.5									0.6
458	31123		5/4/14 13:30				263.0									1.1
459	29002		1/1/08 8:45				168.0					150.0
460	30573		3/25/11 8:00				55.0									1.0
461	30403		3/8/82 11:55				207.0									0.98
462	30441		7/8/29 10:50				88.0									1.0
463	31482		4/22/90 6:30				167.0
464	31572		8/5/27 13:30				226.0					17.7
465	31572		8/6/27 4:54				271.0									1.3
466	32548		5/27/63 11:42				164.0									1.4
467	32137		8/25/38 13:17				91.0									1.1
468	32471		9/29/27 7:27				186.0				116.0
469	31463		2/9/87 10:50				218.0				90.0
470	31336		9/26/72 5:41				294.0									1.5
471	43052		4/4/97 14:22				80.0									1.1
472	41308		3/30/25 11:55				151.0				102.0					3.0
473	41308		3/30/25 11:55				151.0				102.0					3.3
474	41359		1/9/95 13:19				40.0									1.2
475	41359		3/19/95 9:00				37.0									1.1
476	41359		3/20/95 3:02				53.0
477	41359		3/21/95 4:41				81.0
478	41359		3/22/95 9:30				146.0									1.1
479	41359		3/23/95 5:55				123.0
480	40071		5/12/45 19:07				62.0				83.0
481	41359		1/13/95 13:08				66.0
482	41359		1/13/95 15:20				77.0
483	41359		1/18/95 17:56				115.0									1.1
484	41359		1/19/95 5:02				123.0									1.2
485	41359		1/20/95 5:33				156.0									1.1
486	41359		1/22/95 5:20				149.0									1.1
487	32657		7/23/90 11:26				110.0
488	48123		3/29/71 16:35				187.0
489	48123		7/18/70 4:30				172.0				69.0					1.6
490	52355		12/30/31 15:26				241.0									7.6
491	52298		5/15/71 5:50				130.0
492	56853		3/14/55 10:03				210.0				108.0
493	56853		5/9/55 9:25				170.0
494	54511		11/6/63 11:45				161.0
495	49873		1/25/06 5:29				3.0									0.7
496	49873		1/29/06 5:21				2.0
497	49873		12/28/05 3:55				2.0									0.6
498	50751		11/27/48 13:10				113.0				109.0
499	50915		8/28/58 9:50				378.0									1.0
500	49873		1/6/06 9:15				4.0
501	49873		1/6/06 10:27				4.0
502	49873		1/12/06 6:45				2.0
503	49873		1/18/06 5:34				2.0									0.8
504	56758		10/13/07 4:33				18.0									1.4
505	56758		11/15/07 10:38				17.0
506	56758		11/22/07 10:45				15.0
507	56758		11/22/07 11:43				29.0
508	56758		2/13/08 8:45				15.0
509	56478		1/19/06 4:05				248.0									5.7
510	56758		10/9/08 11:30				17.0
511	56758		10/9/08 13:20				32.0
512	51821		10/17/60 5:35				494.0					24.1				1.0
513	53637		7/15/84 4:51				19.0									1.0
514	53637		7/21/84 12:15				18.0									1.0
515	53637		8/6/84 8:32				73.0									1.1
516	53637		7/7/84 4:47				14.0									1.1
517	60809		4/25/23 4:42				249.0					12.4				1.1
518	60809		4/25/23 7:27				279.0					11.7
519	53637		8/26/84 14:40				121.0									1.2
520	53637		5/13/84 5:45													1.2
521	53637		5/28/84 8:00													1.1
522	53637		6/4/84 8:40													1.1
523	53637		11/19/84 12:22				291.0									1.2
524	68850		12/5/52 19:45				188.0									1.1
525	68850		12/6/52 11:45				180.0
526	71194		10/10/80 6:20				20.0
527	71545		10/11/76 11:30				121.0					11.9				1.0
528	68217		3/31/97 9:45				106.0					10.3				1.0
529	72351		1/31/31 8:45				262.0									1.3
530	72538		3/11/38 4:48				184.0									3.2
531	72538		3/14/38 13:08				114.0
532	72538		3/15/38 19:55				140.0
533	77947		4/4/15 9:40				186.0					15.4				2.8
534	78307		6/19/18 12:52				176.0					12.0
535	79310		8/3/86 8:51				250.0
536	79660		9/14/50 10:50				174.0				77.0					2.0
537	84629		7/12/95 10:48				244.0				104.0					1.0
538	79564		4/23/61 8:00				82.0									1.2
539	79564		4/24/61 10:00				72.0									1.1
540	78895		12/21/65 18:19				343.0
541	79564		5/7/62 20:05
542	83010		6/20/76 22:07				165.0					12.5
543	88702		4/9/84 11:39				289.0				109.0
544	88702		8/27/84 11:13				208.0
545	85958		12/25/02 11:15				44.0					12.8				1.6
546	88711		2/15/15 21:19				53.0									1.1
547	88711		2/16/15 11:34				32.0									1.2
548	88711		9/17/15 8:45				42.0									1.1
549	88711		9/18/15 1:39				22.0
550	90559		12/31/73 11:10				173.0				77.0
551	90720		4/19/24 17:30				165.0
552	97564		11/3/80 11:10				174.0									1.0
553	89294		12/13/04 7:25				174.0					10.0				1.2
554	92438		6/4/77 14:11				150.0
555	93058		6/26/37 3:35				174.0									2.5
556	92865		9/22/02 10:05				92.0									1.0
557	92105		2/24/06 20:48				155.0
558	91511		5/27/18 19:22				85.0
559	91511		5/28/18 7:11				225.0									0.9
560	91511		5/29/18 5:22				192.0
561	91511		6/3/18 15:58				124.0									1.0
562	91511		6/4/18 4:32				206.0									1.0
563	98564		5/2/24 10:52				90.0					12.9
564	99107		8/14/72 8:45				165.0									3.0
565	8543		1/30/16 12:37
566	8543		2/4/16 7:55													0.9
567	8543		1/23/16 8:00
568	8799		6/15/32 5:00													0.4
569	29912		11/4/09 13:00
570	29912		10/28/09 3:28													0.6
571	49873		12/31/05 3:29													0.6
572	49873		1/1/06 20:46
573	53637		6/24/84 12:57
574	53637		5/10/84 4:00													1.1
575	53637		5/14/84 4:39													1.2
576	53637		5/21/84 10:20													1.1
577	53637		6/10/84 2:45													1.3
578	53637		6/16/84 20:14
579	3392		4/23/72 8:11					51.0								2.6
580	5752		12/30/93 1:00					99.0
581	8294		7/23/41 21:45					74.0								1.2
582	8465		4/5/22 15:22					71.0
583	8990		9/27/80 4:15					27.0								1.8
584	9795		6/8/06 5:15					71.0								1.1
585	14590		8/13/65 4:36					102.0								1.1
586	17533		4/6/67 20:50					102.0
587	17680		1/18/07 11:15					43.0
588	22844		1/27/70 9:00					54.0				20.5				1.2
589	22806		7/4/14 4:40					157.0								1.0
590	22806		7/5/14 5:45					122.0								1.3
591	24810		2/20/83 12:30					95.0
592	25248		11/29/89 14:15					64.0				19.3				1.0
593	25879		2/21/16 7:18					120.0
594	51722		12/19/32 7:25					2.0								3.8
595	56636		5/26/29 3:11					65.0								1.1
596	66745		12/3/45 17:33					82.0
597	71889		2/22/08 8:24					77.0								1.2
598	78481		9/16/01 21:31					104.0			33.0					1.4
599	87055		2/26/51 6:35					69.0
600	89148		2/24/12 13:09					27.0
601	534		1/31/24 19:22						28.0							1.0
602	18060		12/5/60 21:30						31.0							1.7
603	26510		2/20/44 11:45						41.0
604	26510		2/20/44 23:11						40.0
605	43052		4/5/97 11:10						69.0			14.1
606	65906		10/21/94 14:10						31.0							1.3
607	62150		6/14/14 10:10						147.0	114.0						1.1
608	60010		10/21/99 14:00						29.0
609	60010		10/22/99 3:59						38.0							1.2
610	60010		10/22/99 12:36						36.0
611	60010		10/23/99 13:00						22.0
612	60010		10/24/99 16:00						34.0							1.0
613	60010		10/21/99 8:25
614	60010		10/21/99 12:00						28.0
615	80156		2/8/74 12:53						3.0			14.4				1.0
616	80156		2/9/74 3:42						29.0
617	84350		11/27/99 4:50						110.0							1.1
618	9795		6/7/06 15:00							53.0		17.0				1.2
619	9498		8/14/68 16:00							22.0
620	468		7/20/36 11:25								102.0					1.1
621	907		9/12/55 14:15
622	10003		11/27/11 5:00													1.2
623	10117		10/14/38 16:00													1.1
624	14295		6/29/41 15:40													1.2
625	20395		11/2/61 15:15
626	25189		12/23/03 12:35													1.0
627	25314		10/14/74 12:35													1.3
628	26357		3/2/46 8:45
629	18		6/14/68 13:52								87.0
630	109		6/1/41 4:55								92.0					1.2
631	352		6/8/44 7:15								44.0					1.3
632	361		4/22/22 9:55								102.0					3.5
633	423		5/24/69 9:40								71.0
634	492		8/18/74 11:50								112.0
635	786		12/20/15 10:00								83.0					1.8
636	807		5/14/40 20:28								78.0
637	1079		11/30/56 13:00								54.0					1.0
638	1171		6/3/31 19:32								85.0					1.1
639	1363		2/15/69 16:40								67.0
640	1286		2/13/25 18:00								91.0
641	1716		4/5/74 13:29								81.0
642	1754		4/12/45 16:50								102.0					1.1
643	1792		1/30/41 10:18								136.0					1.2
644	2222		3/30/10 16:46								45.0					1.6
645	2151		6/9/75 12:06								104.0					2.2
646	2374		2/10/83 12:24								122.0					1.1
647	2280		6/4/33 2:30								74.0	150.0				1.1
648	2317		7/3/95 17:00								62.0					1.2
649	2602		1/30/41 10:30								73.0					1.1
650	2602		1/25/41 12:25								78.0					1.3
651	2958		4/16/80 14:22								76.0					1.3
652	2805		7/2/94 12:47								96.0	20.0				2.5
653	3236		12/28/44 14:30								98.0	22.0				1.0
654	4599		8/12/20 10:00								77.0					1.1
655	4566		3/22/84 17:31								115.0					1.9
656	4522		10/3/89 5:04								88.0					1.8
657	4455		6/5/76 18:16								96.0					1.1
658	4734		12/29/00 3:47								76.0					1.2
659	4998		4/9/34 5:20								56.0					0.9
660	5193		1/22/33 19:57								61.0
661	4957		5/2/78 12:00								90.0
662	5453		11/29/88 15:05								50.0					1.3
663	5460		1/11/25 15:04								55.0	13.1				1.4
664	5451		3/19/50 16:14								133.0					1.2
665	5363		10/10/86 4:10								36.0					0.8
666	5839		3/13/08 13:55								85.0
667	6061		1/26/98 19:30								104.0
668	6262		7/1/56 6:00								94.0					1.0
669	6262		7/1/56 14:43								121.0
670	7022		3/19/01 14:46								112.0
671	7415		1/26/89 6:30								67.0					1.8
672	7210		6/26/25 15:18								82.0
673	7301		6/30/02 17:33								94.0
674	7514		7/16/38 15:13								114.0					3.3
675	7936		1/22/50 10:40								62.0					1.2
676	7607		11/24/96 4:55								91.0
677	8032		8/10/34 13:00								73.0	24.8				1.0
678	8238		12/3/52 13:15								89.0					1.0
679	8228		9/13/28 11:30								83.0	150.0
680	8566		12/8/24 6:00								69.0					1.2
681	8845		9/15/07 14:17								77.0
682	9316		12/31/33 4:30								119.0					1.2
683	9029		6/29/95 10:16								97.0
684	9406		10/27/79 16:53								86.0
685	9366		3/12/80 17:35								85.0					1.2
686	9678		2/11/86 10:20								77.0					1.3
687	9530		1/24/53 23:25								97.0
688	9531		7/31/57 3:45								85.0
689	10635		9/15/24 18:19								138.0					0.9
690	10835		4/16/36 10:05								71.0	55.4
691	10771		2/7/56 9:29								78.0					1.1
692	11143		8/9/18 5:30								70.0	150.0				1.2
693	11350		7/14/06 5:16								106.0
694	11559		10/22/89 15:13								100.0					1.5
695	11801		11/18/97 13:15								53.0					1.3
696	11723		10/18/80 14:33								73.0
697	11598		9/7/63 11:10								114.0					1.0
698	11762		2/10/07 8:45								91.0
699	12020		4/25/21 6:05								50.0					1.1
700	11916		1/5/48 6:25								71.0
701	12274		3/7/80 16:30								112.0
702	12253		1/6/70 18:51								113.0					1.4
703	12246		5/9/16 15:00								64.0					1.7
704	12026		5/21/28 4:35								105.0
705	12243		7/5/91 15:48								86.0
706	12243		1/27/92 13:00								82.0
707	12805		11/7/81 10:57								78.0					1.3
708	12695		6/3/34 8:45								58.0					1.3
709	12803		6/24/00 14:51								107.0
710	13027		12/27/77 8:35								112.0					2.5
711	13263		12/20/94 0:06								68.0
712	13569		3/29/12 5:25								93.0
713	13376		3/26/95 0:15								83.0					1.3
714	13414		12/10/03 13:55								102.0					1.0
715	13829		9/12/80 7:15								64.0					1.1
716	13502		10/5/80 15:05								77.0
717	13853		11/4/65 3:14								80.0					1.1
718	13887		12/13/04 11:20								98.0					1.0
719	14176		10/24/37 10:17								67.0
720	14520		11/14/77 13:00								40.0					1.5
721	14497		4/20/80 11:00								31.0					9.8
722	14283		1/20/96 18:05								77.0					1.0
723	14668		3/11/57 10:39								121.0	15.2				4.6
724	15160		6/12/06 13:26								71.0					1.2
725	15460		1/10/57 4:30								82.0					1.0
726	15477		3/11/16 4:55								119.0
727	15733		11/10/75 16:32								92.0
728	15753		7/17/28 8:15								104.0					1.1
729	15624		8/15/76 4:36								110.0					1.2
730	16227		1/9/56 19:00								74.0					1.3
731	16423		9/2/79 4:58								48.0					1.6
732	16516		8/6/29 13:15								69.0					1.1
733	16392		3/19/85 9:20								96.0					1.1
734	17103		4/15/85 12:20								71.0					3.6
735	16917		2/13/32 14:02								86.0
736	17080		12/11/69 19:35								111.0					1.0
737	16917		2/10/32 19:04								71.0					3.4
738	16991		2/26/84 7:00								102.0					3.8
739	17103		7/15/85 9:06								72.0
740	18177		1/13/86 17:10								107.0					1.1
741	17384		8/3/36 9:43								75.0					1.7
742	17444		12/2/14 19:39								90.0
743	17373		1/3/69 11:00								45.0					1.4
744	17336		8/27/90 18:08								43.0	18.0
745	17976		4/7/79 17:55								110.0					1.2
746	18812		11/19/34 3:53								82.0					1.9
747	19240		11/6/45 9:40								115.0					1.1
748	18440		12/1/12 16:55								94.0					0.9
749	19504		6/25/44 17:27								103.0					1.1
750	19812		2/20/56 11:02								83.0					1.0
751	19726		9/17/41 14:53								88.0
752	20383		7/31/33 9:55								83.0					1.4
753	19403		12/31/81 14:14								128.0					4.0
754	19937		5/29/25 5:00								68.0					1.0
755	20066		9/19/08 19:30								84.0					1.4
756	19418		1/2/82 13:55								86.0					1.4
757	20632		12/27/90 10:25								83.0					1.1
758	20833		1/29/96 22:03								95.0	150.0				1.5
759	20591		11/24/50 0:40								110.0					1.1
760	21052		4/27/16 4:00								122.0					1.4
761	20561		12/3/25 16:40								105.0					1.4
762	21987		5/8/36 4:19								85.0					1.1
763	22588		9/29/97 8:40								115.0					1.0
764	22129		11/29/47 9:40								170.0
765	22346		5/27/34 10:50								24.0					1.9
766	21578		5/24/37 11:20								116.0					2.6
767	21620		12/7/75 18:16								83.0
768	23079		5/28/45 10:00								36.0					1.2
769	22980		9/25/76 19:06								56.0					1.8
770	23261		4/22/41 19:13								50.0					1.2
771	23339		7/31/25 16:27								79.0					1.2
772	24615		6/12/03 19:40								106.0	23.8
773	24508		10/24/95 13:45								145.0					1.2
774	24980		6/28/81 9:30								67.0
775	26125		9/27/48 14:48								56.0
776	26535		5/13/51 9:16								55.0	21.9				1.4
777	25999		1/30/79 9:35								84.0
778	25888		5/20/38 11:10								108.0					1.9
779	25970		1/8/87 10:30								124.0					1.2
780	26628		7/15/49 15:00								67.0	18.0				4.0
781	27160		4/30/11 12:20								127.0					1.2
782	27520		2/25/93 8:55								90.0					1.0
783	27520		5/31/93 9:49								84.0					1.0
784	27100		7/13/53 5:30								145.0					1.0
785	26872		1/7/85 11:30								102.0
786	27100		8/14/53 10:50								140.0					0.9
787	27296		8/2/97 13:55								94.0					1.0
788	27374		8/7/08 12:20								115.0
789	28636		11/21/01 12:25								117.0					2.1
790	28636		11/21/01 12:25								117.0					2.2
791	28089		1/28/81 21:45								103.0
792	28874		1/5/46 6:15								101.0					3.1
793	28742		12/31/43 10:30								97.0					4.2
794	28779		12/18/89 10:45								88.0
795	28464		2/22/20 8:45								102.0					1.3
796	29103		4/20/26 22:03								76.0					1.0
797	29332		4/30/00 5:45								93.0	20.0				1.4
798	29412		11/8/17 12:32								114.0	76.0				1.1
799	29363		7/30/16 19:00								82.0
800	29959		2/10/17 17:01								84.0
801	29248		8/24/97 13:05								107.0
802	30967		7/1/33 7:45								106.0
803	30403		11/28/81 5:30								168.0
804	30408		11/20/49 6:10								89.0					1.2
805	30441		10/29/28 12:00								76.0
806	30722		9/3/82 12:19								121.0
807	30846		11/16/85 12:40								105.0
808	31856		8/10/71 4:32								71.0					1.2
809	31798		11/23/23 17:30								34.0
810	32090		8/7/05 9:35								89.0					1.0
811	32228		7/13/69 17:03								76.0
812	31392		8/5/15 10:43								51.0
813	40094		10/26/47 6:05								70.0					1.2
814	46192		11/11/01 3:52								91.0
815	46192		11/12/01 7:10								72.0					1.5
816	46192		11/13/01 5:15								73.0					1.6
817	46192		11/14/01 4:55								95.0					1.4
818	46192		11/15/01 12:40								92.0					1.5
819	46263		9/17/83 12:16								46.0					1.2
820	45820		4/26/19 4:05								96.0
821	46192		11/10/01 12:59								118.0
822	48482		7/24/75 8:06								88.0
823	48352		4/21/47 0:12								98.0
824	32687		7/8/81 10:26								103.0					1.0
825	43737		12/7/11 3:00								70.0					1.2
826	48174		5/5/52 3:10								114.0					1.2
827	47906		12/23/87 8:55								78.0					2.2
828	47906		12/24/87 16:05								88.0					1.8
829	42668		12/1/56 9:40								96.0
830	42668		12/1/56 13:39								96.0					1.2
831	55273		3/3/56 6:15								59.0	15.5
832	55273		3/7/56 12:00								116.0
833	44445		8/23/45 14:59								39.0					1.4
834	50939		9/2/74 14:22								41.0
835	49106		12/9/85 12:05								83.0					1.8
836	51039		6/8/29 15:55								76.0
837	48910		10/24/86 6:10								48.0					2.0
838	56523		6/19/61 8:30								89.0	11.7
839	56919		7/7/81 12:06								97.0					0.9
840	57158		10/15/27 12:55								101.0					1.1
841	57485		2/10/74 14:28								54.0					1.5
842	60645		9/21/08 9:55								107.0					2.0
843	65810		7/9/84 9:59								122.0
844	65760		1/5/59 15:20								87.0					1.2
845	53490		11/21/05 5:35								83.0
846	56076		3/2/23 5:54								56.0
847	58817		5/6/18 2:55								110.0					1.0
848	59200		10/5/07 14:44								74.0					1.3
849	59200		10/13/07 13:31								122.0					1.0
850	61084		11/16/38 15:50								108.0
851	59200		9/23/07 23:00								104.0
852	63785		3/7/01 12:20								100.0					1.0
853	65360		5/20/68 9:15								110.0
854	70339		9/8/91 0:50								120.0					1.2
855	71341		12/27/58 18:00								117.0	11.4				2.8
856	69465		12/13/31 13:30								107.0
857	69416		3/14/25 8:23								40.0
858	71531		4/15/37 14:40								81.0					1.4
859	74830		11/15/35 18:01								88.0					1.1
860	78342		11/3/99 17:27								48.0					1.6
861	73385		4/11/91 12:16								87.0
862	72351		1/29/31 1:15								107.0					1.2
863	73131		7/20/00 0:50								95.0					2.6
864	72778		8/21/36 9:30								100.0
865	72778		8/22/36 3:40								92.0
866	74463		11/9/02 20:33								57.0
867	74463		11/10/02 11:40								53.0
868	76097		10/30/09 6:48								82.0
869	77148		1/29/47 16:39								88.0
870	82490		2/4/74 11:50								65.0
871	83670		3/5/63 17:33								80.0
872	82160		2/2/15 15:26								93.0					1.2
873	82329		9/21/16 15:20								84.0
874	80745		2/24/86 4:50								74.0
875	79538		4/4/84 7:50								108.0					1.0
876	88728		8/15/03 12:19								47.0					1.2
877	91459		8/17/53 8:28								105.0					1.1
878	91469		2/22/04 9:32								99.0					1.2
879	91031		11/16/59 12:39								23.0	15.1				2.2
880	87232		11/29/71 20:20								62.0	16.0
881	90746		2/10/31 20:00								94.0
882	95611		9/18/25 4:45								70.0					1.2
883	95674		6/17/66 17:19								102.0					1.0
884	92865		1/26/02 18:14								77.0	73.3
885	92788		12/14/48 7:20								40.0
886	93710		10/28/17 15:47								74.0
887	98573		12/1/95 15:30								4.5	150.0
888	98734		10/3/46 19:51								52.0					2.1
889	99863		4/6/42 1:12								90.0					1.2
890	96763		8/21/31 14:00								110.0					1.1
891	97492		8/2/58 4:40								91.0
892	96763		8/27/31 23:00								102.0
893	96763		9/4/31 23:00								101.0					1.0
894	99107		8/21/72 8:00								128.0					2.2
895	109		8/19/38 12:30									17.4
896	109		5/30/41 3:35									37.4
897	109		8/26/40 9:48									17.4				1.1
898	274		10/10/14 13:55									18.5
899	361		1/7/22 5:25									76.5				1.2
900	433		8/30/62 15:00									19.2				3.3
901	605		11/12/97 10:10									14.3
902	843		7/1/50 17:00									28.4				1.8
903	871		4/17/25 9:55									24.6				1.5
904	871		4/13/25 4:28									25.4				1.6
905	907		9/8/55 15:16									150.0				0.9
906	907		9/9/55 16:16									88.0				0.8
907	907		9/16/55 19:30									23.9
908	1004		6/8/08 14:44									150.0				1.3
909	1137		12/28/14 7:00									42.3				1.1
910	1137		1/1/15 17:18									48.0
911	1709		12/20/20 12:20									12.2				1.1
912	1972		11/12/28 16:38									150.0
913	2014		3/14/77 14:28									24.6
914	1923		7/8/18 7:12									90.3
915	1923		7/8/18 18:15									34.0
916	2240		7/28/61 18:19									22.1				1.1
917	2040		8/3/46 4:00									24.8				4.9
918	2040		9/1/46 4:10									19.8				4.3
919	2040		8/4/46 17:51									31.3				4.9
920	2040		11/24/45 11:13									22.7
921	2074		3/14/73 21:45									20.9
922	2368		1/2/38 16:00									19.1
923	2374		6/21/82 17:29									23.2
924	2340		8/9/12 17:00									19.4				1.7
925	2324		11/6/35 15:20									22.0
926	2324		11/4/35 10:10									21.5
927	2619		9/3/01 4:30									19.5
928	2512		1/30/44 0:45									96.8				1.1
929	2558		9/19/87 2:20									18.2				2.0
930	2952		2/7/72 12:57									20.5				2.2
931	2794		12/7/15 5:35									70.1				1.4
932	3192		12/9/46 6:15									150.0				1.3
933	3593		8/24/09 15:07									23.2				5.8
934	3540		9/5/54 5:05									17.8				4.2
935	3371		10/4/85 11:45									18.3				1.1
936	3540		9/2/54 16:37									150.0
937	3867		10/9/25 15:00									18.6
938	3764		2/15/40 6:45									27.0				2.2
939	3706		2/1/73 17:00									80.8				1.2
940	3651		8/23/73 8:51									17.6
941	4104		8/25/56 12:12									21.1
942	4268		10/2/37 8:15									13.3
943	4271		10/11/92 4:01									150.0				1.7
944	4239		8/22/14 3:00									30.6				1.3
945	4655		10/12/02 11:50									30.6				1.1
946	4685		3/2/21 2:44									150.0				1.3
947	4685		7/10/21 17:00									16.6
948	4759		7/3/80 10:45									150.0
949	4759		6/21/80 8:10									22.2				5.5
950	4927		4/21/88 21:00									32.5
951	4949		11/19/98 15:00									23.7
952	4949		9/21/98 13:40									25.9
953	5008		11/8/22 17:09									20.1
954	5319		10/20/74 0:30									15.8				1.5
955	5692		5/8/44 12:10									18.2				3.6
956	5692		11/3/43 5:50									22.7				1.3
957	5397		11/30/49 12:20									17.2				2.1
958	5560		11/10/83 18:50									18.5
959	5772		2/19/68 10:49									150.0				2.6
960	5772		2/12/68 0:55									150.0
961	5631		12/8/57 23:39									17.5
962	5881		4/14/92 1:29									27.3				1.1
963	6317		8/7/38 6:19									122.9				1.2
964	6215		5/3/66 18:38									17.7
965	6146		6/13/88 2:47									150.0				1.2
966	6613		3/19/24 21:21									150.0
967	6520		3/28/29 13:46									87.9				1.2
968	6520		3/28/29 18:49									124.0				1.2
969	6503		3/1/02 11:30									150.0				1.9
970	6889		12/18/82 15:12									150.0				1.9
971	7165		3/15/61 3:45									26.0				2.3
972	7165		3/15/61 9:30									25.2
973	7381		8/24/73 17:26									150.0				1.6
974	7415		1/20/89 17:08									19.0
975	7415		1/19/89 21:20									15.3				1.4
976	7210		4/20/25 7:35									31.4				2.0
977	7539		1/12/12 7:00									62.8				1.1
978	7452		1/13/61 12:30									20.0
979	8228		11/27/30 13:10									11.3				8.8
980	8040		9/4/69 14:23									26.5				1.1
981	8145		1/26/25 16:00									27.2
982	8145		1/27/25 5:50									27.9				1.7
983	8222		3/21/99 22:41									150.0
984	8169		11/19/39 15:26									150.0				1.6
985	8676		11/2/11 19:30									150.0
986	8543		1/11/16 6:00									17.7				0.8
987	8799		5/19/32 19:31									18.5				1.1
988	8465		7/10/22 12:25									17.8				2.0
989	8799		6/10/32 4:00									19.7				0.4
990	8947		5/28/10 4:50									27.5				1.9
991	8898		3/14/74 2:20									70.2
992	8803		10/3/71 5:15									14.7				1.4
993	8936		6/3/06 14:35									19.4				1.1
994	9363		8/8/53 4:35									21.4				5.9
995	9302		8/9/29 14:52									38.0
996	9454		1/9/35 7:05									17.8				4.1
997	9782		1/3/20 8:13									150.0				1.1
998	10045		11/26/29 18:23									14.2				2.6
999	9967		6/1/26 3:15									52.6				1.7
1000	9967		6/1/26 9:30									41.3				1.7
1001	9828		3/23/97 5:13									150.0				1.1
1002	9929		2/16/14 17:21									17.7
1003	9828		8/27/98 10:57									16.5
1004	10117		10/11/38 5:00									18.4				1.2
1005	10679		9/24/48 6:31									35.4				1.1
1006	10552		8/27/15 9:45									22.5				1.6
1007	10731		8/1/87 3:16									150.0				1.2
1008	10967		7/31/20 16:05									17.0				7.5
1009	11112		3/10/23 15:00									19.4
1010	11091		9/6/01 9:23									24.2				1.6
1011	10950		6/12/59 4:28									21.9				1.1
1012	11091		9/13/01 13:58									150.0
1013	11021		10/5/78 5:30									20.3				1.3
1014	11201		1/23/22 1:39									150.0				1.0
1015	11866		3/8/63 5:00									150.0
1016	12020		4/12/21 10:35									15.8				1.1
1017	12246		5/8/16 12:10									150.0
1018	12114		11/13/49 9:51									150.0				1.2
1019	12098		3/22/12 12:20									65.0
1020	12330		4/25/34 15:11									150.0				1.8
1021	12533		6/14/70 3:00									120.2				3.2
1022	12707		10/11/80 4:04									150.0
1023	13289		7/29/03 3:24									19.0				1.1
1024	13185		3/28/45 1:28									18.6				1.8
1025	13095		6/25/92 4:48									150.0				1.4
1026	13575		3/11/40 4:29									24.2				1.5
1027	13575		3/10/40 16:40									25.2
1028	13584		7/22/67 19:07									37.1
1029	13408		10/30/97 9:14									17.3				3.2
1030	13408		11/1/97 15:52									20.1
1031	13438		5/24/49 4:00									24.0				5.8
1032	13628		11/12/14 13:00									20.9				6.0
1033	13888		12/13/87 16:05									18.4				1.5
1034	13873		11/5/26 16:30									16.2				1.5
1035	13888		12/17/87 12:40									18.5
1036	14082		1/11/71 5:15									15.2				1.1
1037	13757		2/23/34 20:00									16.7
1038	13728		9/4/49 19:52									18.6
1039	14191		6/2/74 16:18									150.0				2.0
1040	14026		8/13/26 13:30									18.8				1.5
1041	14520		11/17/77 11:00									150.0
1042	14432		11/9/68 6:16									34.0				2.2
1043	14432		11/10/68 6:32									42.0				2.7
1044	14520		11/11/77 9:00									26.6				1.2
1045	14434		11/12/55 9:48									150.0				1.3
1046	14664		7/31/40 9:00									25.5
1047	14607		12/19/00 14:32									25.8				2.1
1048	15070		11/23/34 6:25									150.0				1.5
1049	14953		11/17/10 4:57
1050	14936		4/29/62 9:32									150.0				2.4
1051	14885		9/2/30 14:00									14.5
1052	14885		8/22/30 10:42									19.1				1.1
1053	14905		1/7/02 18:15									28.7				1.6
1054	14822		4/30/36 9:32									34.4
1055	14822		3/23/36 18:30									18.3
1056	14822		4/2/36 9:50									17.7				1.7
1057	14822		6/30/36 12:00									19.8
1058	15415		4/7/77 13:41									20.8				1.3
1059	15749		8/22/75 21:18									23.4
1060	15869		3/23/70 14:40									20.6				1.4
1061	16537		5/10/39 19:20									150.0				1.1
1062	16847		4/24/00 14:45									31.9
1063	16786		4/15/22 1:04									150.0				3.9
1064	16794		10/18/09 4:30									150.0				1.0
1065	16839		5/17/02 5:00									21.0				1.8
1066	16629		11/22/07 6:15									19.0				5.9
1067	16991		2/20/84 12:50									22.7				3.5
1068	16882		7/2/95 17:17									150.0				1.2
1069	16882		7/1/95 5:19									150.0				1.1
1070	18152		9/29/96 17:51									18.4				1.5
1071	17488		12/20/53 8:33									33.4				1.5
1072	17488		12/21/53 11:10									32.4				1.4
1073	17496		12/28/31 9:46									150.0
1074	17496		12/29/31 4:17									150.0				2.2
1075	17526		2/21/58 12:54									20.8				1.2
1076	18071		9/30/18 14:22									24.0
1077	17751		2/17/79 14:44									22.4				2.3
1078	17677		5/19/17 13:45									21.0
1079	17384		8/7/37 15:05									24.4				5.2
1080	17828		9/19/34 11:18									29.3				3.1
1081	17828		9/19/34 23:40									28.4
1082	17240		1/14/12 19:41									45.0
1083	17249		7/21/96 19:50									150.0
1084	18233		10/20/31 23:01									150.0				1.4
1085	18233		10/21/31 8:00									20.8				1.4
1086	18233		10/21/31 23:00									16.0				1.5
1087	17988		10/11/92 16:45									22.4				1.2
1088	17367		12/10/83 8:48									150.0				4.9
1089	17240		1/12/12 7:35									86.2				1.2
1090	17240		1/12/12 14:32									88.2
1091	18036		6/10/09 20:48									21.9
1092	18875		12/25/77 5:00									22.1				1.5
1093	18600		11/7/04 19:08									150.0				14.1
1094	18718		2/7/58 5:10									18.6
1095	18546		10/27/11 5:40									24.9				1.5
1096	18590		7/30/32 5:00									40.0				1.5
1097	18934		5/27/59 23:34									150.0
1098	18681		12/2/95 21:10									35.6				3.3
1099	19277		6/12/69 1:48									150.0				1.1
1100	19079		4/25/81 0:21									12.9				1.7
1101	18403		8/8/65 11:50									32.0
1102	18434		3/18/74 23:17									66.9				1.1
1103	19530		5/30/55 11:50									18.2				3.0
1104	20460		7/19/48 14:30									55.5
1105	20356		9/16/51 2:00									150.0				1.1
1106	20356		1/21/55 10:00									20.0				2.6
1107	19769		10/4/81 9:21									27.1
1108	19769		10/1/81 16:28									24.5
1109	20012		3/30/50 13:50									17.8				1.2
1110	19372		7/30/77 9:28									150.0				1.5
1111	20356		2/4/55 11:15									20.2				1.0
1112	21283		4/16/76 23:00									150.0				1.2
1113	21013		11/29/45 21:35									150.0				1.8
1114	20656		6/8/03 9:00									62.4				1.3
1115	21385		10/18/79 15:50									26.0
1116	21388		4/4/05 11:57									150.0				1.3
1117	20979		1/22/73 5:50									17.6				7.3
1118	20838		6/6/50 3:03									31.5				1.7
1119	21514		3/24/06 4:45									150.0				1.2
1120	21514		3/25/06 4:45									150.0				1.2
1121	21447		8/7/00 15:48									150.0
1122	21523		2/15/27 2:11									27.0				1.3
1123	20816		2/4/00 9:37									150.0				1.1
1124	21123		6/10/01 4:45									26.0				2.5
1125	21123		8/5/01 7:15									27.2
1126	21431		4/29/43 13:36									21.3
1127	21116		4/9/78 12:30									49.6				3.4
1128	20561		12/5/25 8:00									150.0
1129	22462		1/22/56 19:30									21.0
1130	22527		12/4/09 16:06									150.0				1.3
1131	22394		10/23/96 10:10									20.2				1.1
1132	21845		9/20/28 13:20									150.0
1133	21845		9/21/28 3:00									22.0				1.6
1134	22588		6/13/97 5:00									23.5				1.0
1135	22134		2/25/79 14:00									26.2				2.4
1136	21926		9/20/18 13:08									26.0
1137	22538		7/13/76 10:33									21.9				1.6
1138	22658		7/21/69 14:30									150.0				4.3
1139	22658		7/21/69 15:00									150.0				4.0
1140	22098		3/30/62 17:05									22.5				1.7
1141	21575		1/16/02 12:19									20.1
1142	23130		10/6/11 4:23									150.0
1143	23039		12/3/01 16:30									150.0				2.5
1144	22844		1/29/70 13:30									20.2
1145	22866		2/23/64 5:55									23.5				2.2
1146	23596		8/9/58 13:05									150.0				1.3
1147	22811		11/28/67 21:20									49.3				1.0
1148	24708		6/9/92 20:10									13.9				1.0
1149	24712		4/12/42 17:28									77.5
1150	24712		4/13/42 5:22									26.0				2.1
1151	24712		4/16/42 11:39									25.7
1152	23882		8/30/03 11:25									30.9
1153	24083		9/19/76 6:15									20.1
1154	24828		2/8/02 15:00									57.0
1155	23739		5/27/27 7:25									18.2
1156	24477		11/6/95 12:15									16.3				2.2
1157	24335		3/31/42 1:23									50.9				1.1
1158	25432		10/10/67 5:00									22.9				1.3
1159	24601		10/6/81 20:52									22.4				1.2
1160	24512		10/15/66 3:15									150.0				1.5
1161	24892		8/15/70 12:57									102.8				2.4
1162	25054		1/24/65 4:26									16.7				2.0
1163	25189		1/27/03 15:15									11.9				1.1
1164	25189		2/24/02 18:25									24.1
1165	26446		4/4/52 1:30									19.0				1.7
1166	25256		5/4/57 16:36									19.2				1.1
1167	26494		8/6/58 3:45									44.7				1.4
1168	25225		2/7/77 8:33									150.0
1169	25314		10/13/74 9:40									18.7
1170	25256		6/6/57 10:27									19.5				1.0
1171	25223		12/5/74 11:59									47.6				1.0
1172	26139		7/4/31 5:20									150.0				1.5
1173	26057		12/14/59 2:00									15.5				1.5
1174	25969		4/7/63 14:00									15.2
1175	26175		5/3/12 18:30									150.0
1176	26208		2/12/39 3:23									13.4				1.1
1177	26313		7/14/30 19:07									13.5				1.5
1178	27486		6/29/45 7:50									18.1				1.2
1179	27472		10/5/23 15:20									150.0				1.4
1180	26978		10/8/84 15:33									22.5
1181	26959		8/25/22 2:53									22.4				1.3
1182	26828		8/23/12 1:02									16.3				1.5
1183	27597		3/17/01 1:01									12.3				1.5
1184	27661		7/31/29 14:16									18.3
1185	26710		4/13/01 5:14									18.3				1.3
1186	27446		7/6/17 23:48									38.3
1187	26710		4/12/01 8:50									150.0
1188	27455		7/24/43 2:54									26.2				2.2
1189	26749		8/2/51 17:24									20.0				1.5
1190	26762		5/25/29 15:16									150.0
1191	26762		5/31/29 8:36									118.7				3.1
1192	28611		10/5/22 14:49									21.2
1193	28611		10/6/22 6:05									22.2				6.8
1194	28611		10/9/22 6:00									20.2				4.8
1195	27457		7/29/13 5:10									42.0				1.7
1196	28636		10/21/01 8:46									41.2				2.7
1197	28677		2/12/23 5:40									23.6				4.5
1198	28677		2/12/23 5:40									23.6				4.8
1199	27925		8/4/62 5:11									17.7				1.5
1200	28103		4/4/15 16:50									60.2
1201	28103		4/5/15 5:50									31.7				0.9
1202	28061		3/29/89 4:25									17.3				1.0
1203	27766		5/8/67 1:53									17.1				1.1
1204	28508		12/17/58 13:20									12.53				2.4
1205	29845		4/5/30 13:25									13.0				6.7
1206	29338		12/19/63 6:10									12.6				1.1
1207	29336		1/24/93 21:21									10.8				2.0
1208	29377		8/7/59 2:15									23.8				1.4
1209	28916		5/12/92 18:00									24.2
1210	28949		5/8/49 20:43									150.0				1.9
1211	29641		7/19/44 21:18									19.2				1.6
1212	29641		7/20/44 3:28									18.1				1.5
1213	29002		1/1/08 12:45									150.0
1214	30399		11/16/25 2:59									13.2
1215	30696		11/9/33 19:20									21.3				1.3
1216	30669		11/7/19 15:14									14.5				3.2
1217	32380		6/12/09 16:28									39.5				1.1
1218	32376		2/6/82 7:45									11.8				3.7
1219	31683		8/7/12 4:05									23.9				1.3
1220	31624		8/9/10 14:22									69.1
1221	32476		6/27/09 19:34									25.5				2.1
1222	31294		1/23/19 10:45									66.3				2.1
1223	43086		1/27/86 5:25									17.8				2.6
1224	43086		1/28/86 6:30									18.9
1225	40797		5/29/77 1:16									24.5				1.1
1226	40797		5/29/77 10:00									41.8				1.1
1227	44793		5/13/05 21:00									43.8				1.0
1228	46041		5/21/60 22:59									61.6				2.6
1229	45425		10/24/91 14:12									14.4				1.5
1230	45425		10/24/91 21:58									12.1				1.3
1231	46251		2/13/36 16:00									12.6
1232	45425		10/7/91 11:24									17.3				1.7
1233	45425		10/5/91 8:25									17.1				1.7
1234	32684		6/16/57 9:10									16.9				1.2
1235	32716		5/2/22 10:00									150.0
1236	43948		9/28/72 11:50									14.8
1237	47906		12/21/87 7:45									17.1
1238	45985		10/6/48 13:56									15.1
1239	47733		4/16/51 6:40									11.6				1.6
1240	46251		2/12/36 14:25									64.5
1241	52467		1/30/47 15:57									14.0
1242	47450		5/1/08 15:36									12.3				1.4
1243	54922		11/4/02 12:00									150.0				1.1
1244	55273		1/27/56 20:42									150.0				4.7
1245	44694		11/10/55 19:30									26.2
1246	46397		8/2/48 5:20									62.5				1.2
1247	54651		1/31/67 0:00									11.2				1.2
1248	54135		7/17/72 10:25									91.6
1249	50915		8/27/58 10:00									150.0				1.1
1250	49820		6/8/93 5:00									63.1				1.0
1251	50751		3/11/48 15:15									31.0
1252	50770		10/12/98 15:20									10.6
1253	49106		2/14/86 17:18									13.9
1254	51465		6/11/44 14:50									22.1				3.8
1255	51078		8/25/91 8:26									23.9
1256	50093		8/19/63 12:47									13.6
1257	51821		10/20/60 12:00									24.5				1.2
1258	51821		11/12/60 23:00									21.0				1.0
1259	56523		3/6/61 16:10									10.8				3.8
1260	51722		12/20/32 7:00									11.1				3.7
1261	51821		11/15/60 23:00									16.3				1.0
1262	51805		6/8/94 15:51									123.2				1.2
1263	56478		1/18/06 18:10									12.2
1264	51821		10/13/60 15:09									31.5
1265	51821		10/14/60 15:30									23.6				1.4
1266	57139		12/20/85 6:00									18.5				1.9
1267	60380		1/31/85 4:27									150.0				3.1
1268	57770		8/14/57 3:02									16.3				2.4
1269	65833		9/29/05 6:09									14.7				1.4
1270	65893		2/27/67 11:25									11.6				1.3
1271	65893		3/13/67 10:30									14.8				1.2
1272	63935		9/19/21 15:55									16.7
1273	58757		6/16/40 3:25									12.9				1.4
1274	58865		12/9/46 20:21									150.0
1275	58264		4/21/28 10:10									10.7				2.6
1276	58773		4/5/33 21:26									150.0				5.6
1277	58781		10/30/67 14:53									10.6				1.8
1278	59113		11/7/94 1:30									9.5
1279	58685		9/17/31 5:44									12.3				1.5
1280	59215		1/16/32 2:06									38.0				1.2
1281	60881		6/2/02 14:45									102.2
1282	59222		6/10/98 16:50									24.9				3.2
1283	61857		11/15/60 11:12									85.2				1.1
1284	61652		6/17/26 3:19									13.7				3.7
1285	62945		7/13/18 16:43									150.0				3.2
1286	62860		8/26/38 5:10									11.9				1.2
1287	62952		1/4/65 11:18									15.9				1.0
1288	68890		4/1/78 13:50									15.3
1289	68998		12/22/11 7:14									150.0				1.2
1290	68998		10/22/11 13:42									17.3				1.2
1291	68998		11/8/11 4:31									18.6				1.1
1292	68998		10/20/12 18:23									12.9
1293	66745		12/5/45 4:21									44.1				2.5
1294	64416		10/30/49 3:34									14.6				2.0
1295	62187		7/10/64 9:50									11.9				1.4
1296	66745		12/4/45 0:40									136.7				3.9
1297	66745		12/4/45 4:51									122.4				3.2
1298	71025		6/17/00 5:00									18.5				1.2
1299	70854		12/7/51 16:48									14.5
1300	71194		10/9/80 15:55									11.1				1.0
1301	69344		10/21/46 20:15									150.0				3.5
1302	71341		11/22/58 4:00									88.1				1.2
1303	74817		8/19/79 3:41									13.7				1.1
1304	74599		9/13/05 19:15									11.0
1305	74817		8/20/79 5:20									15.5				1.3
1306	71945		11/16/02 10:38									75.8
1307	74817		8/17/79 3:30									14.6
1308	71283		6/10/51 16:48									14.3				1.9
1309	68221		10/22/67 17:08									13.4
1310	74857		10/19/12 10:00									12.8				1.2
1311	70131		6/16/34 14:49									17.0
1312	72436		2/5/71 10:25									12.2				1.3
1313	72554		10/29/05 9:30									26.2				1.8
1314	72978		5/24/89 12:40									18.3
1315	73884		1/28/78 4:17									150.0				1.0
1316	74217		5/16/44 2:31									39.2				1.6
1317	74421		8/26/66 5:45									15.5				1.6
1318	76333		3/26/78 18:36									12.2
1319	76154		8/9/52 9:22									14.9
1320	78474		7/1/04 11:02									15.9
1321	77480		2/6/71 5:42									14.6				1.8
1322	77413		6/24/36 9:59									10.3				3.2
1323	85583		2/28/67 6:25									28.2				1.2
1324	85230		1/4/94 4:19									31.8				1.4
1325	82148		11/22/08 12:10									150.0				3.1
1326	81081		10/29/68 1:44									97.5				1.1
1327	80813		11/10/88 17:39									16.4				3.4
1328	77987		7/28/17 2:21									24.9				0.8
1329	80729		3/25/78 4:30									9.9				0.9
1330	81041		5/19/71 13:41									29.0				2.4
1331	83180		1/2/88 16:25									11.6
1332	79660		8/3/50 7:25									150.0
1333	76736		2/7/68 11:11									12.2				1.3
1334	76945		2/5/20 15:33									14.8				1.8
1335	76780		4/16/22 7:55									21.7				1.9
1336	79422		1/8/11 3:57									43.6				1.1
1337	79280		10/4/73 5:14									19.6				1.1
1338	82490		2/1/74 6:00									12.5				1.4
1339	81601		7/16/46 14:16									150.0
1340	83010		6/20/76 5:55									21.7
1341	89875		11/17/68 1:56									16.2				1.3
1342	84213		3/15/45 6:54									10.9				1.2
1343	86947		10/14/83 2:16									80.1				1.2
1344	86314		11/23/68 16:12									16.4
1345	88588		10/21/94 15:10									17.8
1346	86089		5/15/26 18:31									10.7				4.1
1347	86089		5/16/26 3:00									11.3				2.6
1348	85866		3/22/78 5:30									11.3				1.3
1349	85866		3/22/78 11:50									11.7
1350	94414		4/15/91 10:23									14.0				1.2
1351	94414		4/16/91 3:00									11.7				1.1
1352	91333		5/2/76 15:23									16.8				1.2
1353	94414		4/11/91 2:51									14.4				1.1
1354	94119		9/19/13 2:56									150.0				1.0
1355	94119		9/19/13 4:16									150.0
1356	90658		8/23/77 3:59									14.9				2.7
1357	90559		2/24/74 11:45									9.8
1358	90802		1/15/21 7:55									13.2
1359	87252		12/2/01 11:45									150.0				1.2
1360	87905		10/15/91 9:20									14.5				1.7
1361	97646		1/1/23 13:25									17.4
1362	96848		3/18/46 4:19									13.9
1363	99383		6/5/31 1:35									16.5				1.6
1364	97830		7/25/24 3:50									32.6				4.0
1365	94846		8/14/71 4:17									22.2				3.0
1366	89310		9/15/24 15:47									14.4				1.4
1367	89634		9/27/77 13:24									14.4				1.6
1368	89565		5/23/74 5:08									15.0
1369	92212		4/2/84 6:45									13.9				1.4
1370	92525		11/23/42 13:27									12.9
1371	91832		1/13/46 15:10									11.3
1372	93058		6/26/37 16:05									18.1				2.2
1373	93648		2/7/70 1:22									150.0				2.9
1374	95611		9/25/25 4:03									83.7				1.5
1375	95658		10/5/07 14:15									54.7
1376	93648		2/8/70 16:00									47.0				1.4
1377	95658		10/9/07 4:30									13.7				1.5
1378	93566		12/22/28 21:50									19.2				1.6
1379	93648		2/6/70 3:14									150.0
1380	98452		7/9/73 5:25									18.0				1.2
1381	95803		8/23/40 9:50									17.6				4.5
1382	96260		11/18/92 13:35									10.1
1383	99939		3/22/10 13:25									131.4				1.2
1384	97353		6/8/22 12:00									14.8				2.5
1385	99115		1/3/94 8:00									18.7				2.1
1386	38		8/10/66 0:17													1.4
1387	38		8/11/66 2:48
1388	38		8/11/66 7:02													1.6
1389	38		8/11/66 12:20													1.5
1390	38		8/12/66 1:24
1391	38		8/15/66 2:20
1392	38		8/15/66 13:32
1393	38		8/16/66 1:39
1394	38		8/16/66 13:15
1395	38		8/23/66 0:52
1396	38		8/19/66 1:34
1397	38		8/20/66 1:03
1398	38		8/22/66 1:14
1399	38		8/30/66 13:53
1400	38		8/24/66 23:30
1401	38		8/27/66 1:33
1402	68		1/17/74 6:30
1403	68		1/10/74 13:17													2.6
1404	91		5/4/77 0:10													1.2
1405	68		1/12/74 4:00													1.5
1406	91		5/10/77 4:45													2.4
1407	68		1/13/74 4:11
1408	68		1/14/74 4:27
1409	91		5/9/77 3:00													1.6
1410	91		5/6/77 1:30													1.2
1411	91		5/7/77 0:15													1.5
1412	107		4/14/15 6:00													1.0
1413	91		5/7/77 21:20
1414	91		5/8/77 1:01
1415	91		5/8/77 3:44													1.6
1416	91		5/5/77 1:30													1.2
1417	143		10/22/55 16:00													1.1
1418	145		4/18/44 11:57
1419	145		4/19/44 3:00
1420	145		4/23/44 5:14													1.3
1421	143		10/3/55 1:25													1.1
1422	143		12/25/54 5:25													1.5
1423	143		10/3/55 10:35
1424	145		4/17/44 11:33
1425	145		4/17/44 21:01
1426	145		4/18/44 5:09
1427	145		4/23/44 10:40													1.3
1428	145		4/23/44 15:21
1429	143		10/4/55 7:10													1.2
1430	145		5/15/44 3:21													1.4
1431	145		5/5/44 19:35
1432	145		5/7/44 19:26
1433	145		5/17/44 3:48													1.3
1434	145		5/1/44 13:26													1.4
1435	145		5/7/44 2:01													1.6
1436	145		5/19/44 2:15
1437	328		5/19/55 10:34
1438	143		5/2/55 3:40
1439	145		5/2/44 2:11													1.6
1440	145		5/20/44 4:15
1441	145		4/22/44 13:25													1.6
1442	145		4/28/44 2:51													1.8
1443	143		5/13/55 3:35													1.1
1444	145		5/10/44 12:59
1445	145		5/2/44 14:57													1.6
1446	143		8/6/55 10:25													1.2
1447	145		5/13/44 1:51													1.8
1448	145		5/4/44 3:11													1.5
1449	145		4/29/44 0:43													1.6
1450	148		9/8/07 6:00													1.4
1451	149		2/20/35 4:46
1452	148		9/10/07 21:36													1.4
1453	159		6/23/52 10:30													1.9
1454	203		3/8/59 11:40													1.0
1455	203		3/14/59 2:40
1456	203		3/17/59 8:30													2.3
1457	236		8/3/35 3:30													1.0
1458	236		7/31/35 15:45
1459	236		8/2/35 3:40													1.0
1460	243		8/10/40 10:00
1461	268		1/30/98 7:35
1462	283		8/17/66 3:00													1.7
1463	283		8/15/66 3:00													1.7
1464	283		7/23/66 11:33													1.2
1465	283		8/12/66 14:37													1.2
1466	295		8/20/76 14:30
1467	328		7/3/54 15:00
1468	344		11/13/54 4:24													1.5
1469	370		2/2/53 15:30
1470	370		2/10/53 7:00
1471	370		2/11/53 8:00
1472	370		2/13/53 5:47
1473	370		2/13/53 9:45
1474	370		3/4/53 4:45
1475	370		3/4/53 21:00
1476	370		3/3/53 13:33													1.2
1477	370		2/14/53 9:10
1478	370		2/18/53 7:00
1479	413		8/20/05 3:30													1.3
1480	433		7/11/62 7:45
1481	433		11/22/63 5:25													2.5
1482	433		11/23/63 8:15													2.3
1483	433		9/12/63 22:00													1.4
1484	433		9/14/63 6:10													1.5
1485	433		8/14/64 2:21													2.2
1486	441		5/21/23 7:27
1487	441		5/31/23 23:00													1.3
1488	441		6/1/23 2:52													1.4
1489	441		5/23/23 14:48													1.5
1490	441		5/27/23 2:23													1.0
1491	441		6/5/23 1:30													1.4
1492	441		5/23/23 17:10
1493	441		6/2/23 4:22													1.5
1494	441		5/27/23 11:34													1.1
1495	441		6/22/23 2:59													1.0
1496	441		6/23/23 2:12													1.0
1497	441		6/24/23 3:01													1.0
1498	441		5/25/23 14:45
1499	441		6/3/23 1:46													1.3
1500	441		5/25/23 17:40													1.3
1501	441		6/8/23 2:58
1502	479		9/20/79 4:20													1.4
1503	479		9/26/79 4:39													1.4
1504	479		9/27/79 3:09													1.3
1505	479		9/20/79 7:30													1.4
1506	479		9/28/79 3:48
1507	479		9/29/79 3:17													1.4
1508	479		9/21/79 3:30													1.3
1509	466		1/31/73 5:10
1510	479		9/30/79 3:45													1.6
1511	479		9/21/79 23:06
1512	479		9/22/79 5:00													1.3
1513	479		9/23/79 4:00													1.3
1514	479		9/24/79 3:35													1.3
1515	479		9/24/79 17:10
1516	479		9/25/79 3:05													1.3
1517	502		6/25/35 6:00
1518	502		6/26/35 4:30
1519	502		6/27/35 5:00
1520	502		6/22/35 20:32
1521	513		12/25/86 11:20
1522	576		8/22/26 2:49
1523	575		12/7/58 4:00
1524	564		8/12/74 4:21
1525	590		11/12/24 5:00													2.0
1526	590		11/15/24 4:00													3.0
1527	587		11/15/00 0:00													1.3
1528	590		11/8/24 5:15													2.3
1529	590		11/9/24 5:04													1.9
1530	634		11/6/16 6:00													1.5
1531	634		11/7/16 5:19													1.7
1532	652		4/29/42 0:55													2.6
1533	634		11/5/16 6:05													1.4
1534	652		5/9/42 2:12													1.7
1535	652		5/4/42 3:34													1.9
1536	634		10/30/16 21:43													1.2
1537	668		7/6/83 5:00													1.1
1538	652		5/8/42 2:19													1.6
1539	652		5/2/42 15:03													1.8
1540	652		5/3/42 3:30													1.8
1541	710		2/26/82 4:00													1.6
1542	710		2/26/82 18:05
1543	781		10/1/17 2:17													1.3
1544	781		10/6/17 2:18													2.9
1545	781		11/12/17 1:49													1.0
1546	781		11/15/17 1:53													1.1
1547	782		2/15/76 1:53													1.4
1548	782		2/16/76 3:41
1549	782		2/18/76 5:30													1.2
1550	782		2/19/76 6:10													1.2
1551	790		11/15/99 7:25
1552	781		10/8/17 2:44													3.6
1553	781		11/3/17 1:47													1.2
1554	782		2/13/76 9:20													1.3
1555	782		2/13/76 20:02
1556	806		1/25/03 6:00													1.2
1557	806		1/22/03 14:30													1.3
1558	858		2/1/19 0:15
1559	870		3/6/27 18:50													1.4
1560	871		4/10/25 5:00													1.8
1561	871		4/12/25 5:45
1562	858		1/25/19 21:00
1563	907		8/21/55 2:10
1564	905		9/5/53 1:00													1.4
1565	905		9/6/53 8:30
1566	914		4/6/78 2:30													1.0
1567	914		4/30/78 4:16
1568	931		11/3/74 22:22
1569	931		11/4/74 12:17													3.3
1570	940		5/22/94 4:51
1571	940		5/24/94 6:50
1572	931		11/3/74 13:58													1.6
1573	959		3/29/51 16:24
1574	959		4/2/51 3:45													1.4
1575	1003		1/9/27 2:49													2.6
1576	1003		1/15/27 20:41
1577	1003		1/9/27 6:35													2.0
1578	1003		1/16/27 5:51													1.1
1579	1003		1/16/27 13:45													1.1
1580	1003		1/16/27 15:00
1581	1004		6/9/08 8:52
1582	1004		6/9/08 13:23
1583	1003		1/8/27 16:08													1.9
1584	1003		1/14/27 5:09													1.2
1585	1003		1/14/27 15:45
1586	1003		1/8/27 21:05
1587	1003		1/15/27 3:54													1.2
1588	1003		1/10/27 4:00													1.2
1589	1003		1/17/27 16:10
1590	1003		1/13/27 6:00													1.3
1591	1003		1/12/27 0:30
1592	1003		1/16/27 22:03													1.2
1593	1003		1/17/27 5:27													1.1
1594	1085		6/9/29 2:00													1.1
1595	1085		6/8/29 2:06													1.9
1596	1085		6/10/29 5:24
1597	1079		12/22/56 5:39
1598	1119		10/18/22 4:45													1.2
1599	1113		2/19/07 4:40													1.2
1600	1119		4/26/23 5:10													1.4
1601	1119		4/23/23 5:15													1.5
1602	1119		4/24/23 6:00													1.3
1603	1119		4/27/23 5:20
1604	1119		4/28/23 5:10
1605	1028		3/15/68 5:30													1.4
1606	1036		7/14/65 3:59													1.8
1607	1050		8/26/25 3:27													1.5
1608	1050		8/28/25 5:03													1.3
1609	1050		8/24/25 10:50													1.6
1610	1050		8/27/25 3:33
1611	1079		11/27/56 3:50
1612	1079		11/28/56 3:20													1.4
1613	1050		8/29/25 3:16													1.3
1614	1079		11/27/56 20:38
1615	1050		8/4/25 2:30													1.5
1616	1042		1/14/67 9:35													1.3
1617	1062		5/6/05 2:40
1618	1062		5/7/05 2:38
1619	1206		4/23/02 11:30													2.2
1620	1197		11/8/97 2:37													3.6
1621	1224		6/20/87 14:57													1.3
1622	1224		6/20/87 20:46													1.3
1623	1264		12/27/27 7:00
1624	1264		12/27/27 11:15
1625	1143		8/31/08 8:40													1.4
1626	1137		7/27/14 6:20
1627	1143		8/15/08 15:00													1.2
1628	1137		6/26/14 5:30													1.1
1629	1137		6/22/14 5:30													1.1
1630	1197		11/6/97 16:30													2.8
1631	1195		4/4/29 12:26
1632	1197		7/8/97 14:05													1.4
1633	1195		11/18/28 14:05
1634	1195		2/23/29 13:45
1635	1195		8/5/28 14:12
1636	1195		11/11/28 10:40
1637	1369		9/15/80 14:30													1.5
1638	1369		9/16/80 4:35													1.6
1639	1369		9/17/80 3:20													1.4
1640	1369		9/14/80 23:04													1.5
1641	1399		3/16/09 3:00
1642	1394		1/14/04 2:01													1.4
1643	1399		3/17/09 4:30													1.2
1644	1394		1/15/04 2:30													1.4
1645	1394		1/16/04 2:26													1.3
1646	1535		4/28/76 5:00
1647	1394		1/3/04 22:15													1.1
1648	1394		1/5/04 4:30
1649	1394		1/17/04 2:13													1.3
1650	1369		9/15/80 3:53													1.5
1651	1369		9/15/80 11:11													1.5
1652	1394		1/8/04 0:53													1.2
1653	1394		1/9/04 3:36
1654	1394		1/23/04 2:17													3.7
1655	1394		1/25/04 2:30													2.1
1656	1394		1/19/04 2:40
1657	1399		3/13/09 3:50													1.6
1658	1394		1/26/04 3:47													2.0
1659	1271		4/23/61 4:50
1660	1307		2/3/27 17:46
1661	1305		9/10/88 2:20													1.0
1662	1271		4/13/61 4:10
1663	1305		9/9/88 3:30
1664	1271		1/14/65 9:40
1665	1326		9/28/32 7:00													3.3
1666	1326		9/30/32 18:28													1.6
1667	1329		9/19/52 12:50													2.1
1668	1326		9/29/32 5:00													1.8
1669	1579		12/3/49 1:13													0.9
1670	1326		10/2/32 17:30													1.9
1671	1326		10/5/32 20:55													20.0
1672	1326		10/6/32 4:50													5.4
1673	1326		10/8/32 3:40													4.2
1674	1326		9/22/32 4:55													2.4
1675	1329		3/26/53 14:30													3.4
1676	1329		3/27/53 6:10
1677	1535		10/16/76 8:30													2.7
1678	1535		7/28/72 5:15
1679	1535		7/30/72 4:55
1680	1322		4/23/80 2:31													1.3
1681	1326		9/24/32 10:09													2.3
1682	1535		5/13/76 7:45													1.9
1683	1535		7/16/73 13:00
1684	1535		8/8/74 13:20													1.3
1685	1535		10/25/74 5:20													1.2
1686	1535		4/24/76 19:50													1.6
1687	1326		10/7/32 3:00
1688	1535		10/22/74 6:40
1689	1535		4/27/76 5:20													1.6
1690	1535		12/13/71 17:55
1691	1535		1/4/72 4:00
1692	1535		4/25/76 4:25
1693	1535		4/25/76 14:20													1.8
1694	1535		4/25/76 16:30													1.8
1695	1535		5/3/71 11:28
1696	1427		1/1/62 3:29													1.4
1697	1427		1/21/62 2:14													1.4
1698	1427		1/4/62 3:50													1.2
1699	1453		11/20/50 14:30
1700	1427		12/16/61 2:20													1.3
1701	1427		1/2/62 4:00													1.3
1702	1427		1/3/62 2:10													1.3
1703	1427		12/30/61 11:47
1704	1453		3/31/50 17:50
1705	1427		12/14/61 10:30													1.3
1706	1427		12/17/61 16:30													1.4
1707	1427		1/9/62 18:03
1708	1427		1/9/62 21:03
1709	1427		1/12/62 3:18													1.7
1710	1427		12/12/61 0:40													1.6
1711	1453		11/25/50 7:20
1712	1470		12/29/11 3:32													2.0
1713	1427		12/17/61 5:18													1.5
1714	1456		12/12/90 17:55
1715	1676		6/8/26 4:05													2.0
1716	1676		5/21/26 3:48													1.3
1717	1676		5/20/26 3:55
1718	1676		6/3/26 20:20
1719	1718		10/24/21 1:09													1.4
1720	1676		6/6/26 5:20
1721	1719		11/14/42 6:00
1722	1719		11/16/42 5:30
1723	1719		11/17/42 6:20
1724	1719		11/19/42 5:00
1725	1719		11/12/42 4:52													1.4
1726	1719		11/15/42 4:00
1727	1719		11/18/42 23:30													1.3
1728	1719		11/7/42 2:00													1.6
1729	1719		11/22/42 3:30													1.7
1730	1709		2/22/18 5:50													1.1
1731	1579		12/4/49 0:00													1.0
1732	1579		12/11/49 5:00													1.1
1733	1579		12/12/49 0:00													0.9
1734	1579		11/21/49 4:03													0.9
1735	1620		8/18/06 4:30													1.5
1736	1833		3/27/67 4:40													1.6
1737	1866		9/23/69 4:46													1.3
1738	1859		7/19/68 18:30													1.3
1739	1859		7/21/68 3:07													1.2
1740	1859		7/25/68 4:40													1.2
1741	1859		7/26/68 5:15													1.8
1742	1860		5/9/41 6:05													2.2
1743	1859		7/20/68 0:34													1.4
1744	1859		7/20/68 9:20
1745	1847		9/2/48 15:30
1746	1859		7/23/68 2:20													1.2
1747	1847		9/10/48 3:00
1748	1848		7/1/41 3:30													1.3
1749	1848		7/2/41 6:00													1.5
1750	1848		6/29/41 19:46													1.4
1751	1859		7/27/68 15:30
1752	1859		8/2/68 5:10													3.0
1753	1742		3/2/20 0:00
1754	1754		12/5/44 4:01													1.1
1755	1754		12/6/44 20:13
1756	1785		1/24/40 1:45													1.4
1757	1785		2/2/40 6:05
1758	1785		2/2/40 2:09													1.5
1759	1785		2/3/40 3:49													1.3
1760	1785		1/21/40 3:30													1.3
1761	1785		1/31/40 1:11													1.6
1762	1785		12/25/39 2:24													1.2
1763	1785		1/15/40 21:09
1764	1785		1/17/40 0:23													1.5
1765	1785		1/17/40 19:37													1.3
1766	1785		1/18/40 0:12													1.3
1767	1785		1/18/40 4:40													1.3
1768	1785		1/26/40 3:43													1.3
1769	1785		1/19/40 4:06													1.3
1770	1780		6/30/40 11:32													1.0
1771	1785		1/16/40 2:15													1.5
1772	1785		2/4/40 4:00
1773	1785		2/5/40 1:30													2.9
1774	1785		1/28/40 2:49													1.6
1775	1785		2/6/40 5:01													3.0
1776	1785		1/18/40 17:35													1.4
1777	1785		1/29/40 3:17													1.6
1778	1945		2/2/79 5:28
1779	1945		2/3/79 5:40													1.2
1780	1945		2/11/79 14:40
1781	1785		1/20/40 3:15													1.2
1782	1945		3/17/79 6:58													1.4
1783	1945		3/19/79 6:58													1.3
1784	1967		9/5/70 5:00
1785	1945		3/5/79 3:02													1.3
1786	1945		3/16/79 6:55													1.3
1787	1945		3/8/79 3:05													1.1
1788	2005		6/29/63 1:30													1.6
1789	1884		10/17/08 16:55													1.4
1790	1995		11/26/51 2:43													2.0
1791	1891		10/14/92 11:45													4.7
1792	1941		8/12/21 9:30													1.0
1793	1891		10/14/92 17:00													2.0
1794	1941		8/16/21 2:27													1.1
1795	1941		8/15/21 2:26													1.3
1796	2099		11/7/50 14:00
1797	1938		11/29/59 10:12
1798	1938		12/2/59 13:00													1.0
1799	1938		12/25/59 1:09													1.3
1800	2099		11/6/50 8:55													1.1
1801	2074		3/22/73 0:03													1.4
1802	2245		2/21/38 4:00													2.4
1803	2245		2/27/38 6:20													2.6
1804	2245		2/28/38 6:35													2.4
1805	2245		11/13/38 20:42													1.2
1806	2245		2/24/38 9:39													2.6
1807	2245		12/18/38 7:00
1808	2245		3/4/38 6:40													2.8
1809	2245		11/21/38 6:55
1810	2245		11/22/38 6:20													1.1
1811	2245		12/24/38 13:00
1812	2245		3/8/38 18:30													2.2
1813	2245		12/18/38 1:01													1.1
1814	2222		3/25/10 3:33													3.0
1815	2225		11/2/29 20:20
1816	2222		4/7/10 3:00													3.4
1817	2222		3/29/10 11:15
1818	2225		11/18/29 6:46													2.9
1819	2214		5/13/13 4:00
1820	2214		5/14/13 3:00													1.4
1821	2225		11/6/29 5:45													1.6
1822	2225		11/6/29 13:15													1.6
1823	2222		3/22/10 4:03													2.7
1824	2245		7/19/38 4:50
1825	2245		7/20/38 6:00
1826	2245		2/19/38 5:00													2.0
1827	2225		11/14/29 18:51													2.3
1828	2245		7/24/38 6:10
1829	2245		2/23/38 19:40
1830	2245		3/1/38 6:20													2.2
1831	2245		11/14/38 6:40
1832	2245		11/20/38 12:15
1833	2245		3/2/38 6:10
1834	2245		3/5/38 6:35													2.4
1835	2222		3/20/10 19:30													2.0
1836	2222		3/30/10 2:15													2.7
1837	2245		2/18/38 15:45													1.7
1838	2222		3/21/10 15:00
1839	2222		3/22/10 16:25
1840	2245		7/21/38 20:00													1.0
1841	2245		7/22/38 6:00
1842	2245		7/23/38 6:25
1843	2094		10/27/85 14:20													1.0
1844	2094		10/27/85 19:49													1.3
1845	2222		3/19/10 2:30													3.3
1846	2035		4/19/91 16:35
1847	2049		12/4/79 7:10
1848	2049		12/5/79 4:30
1849	2061		1/20/07 22:05													1.8
1850	2427		8/13/15 5:30
1851	2427		8/7/15 4:22
1852	2423		5/25/33 3:56													1.9
1853	2451		7/1/47 6:55													1.7
1854	2427		10/21/15 0:00
1855	2427		10/25/15 0:00
1856	2427		8/11/15 5:09
1857	2427		8/6/15 17:40													1.2
1858	2423		5/26/33 3:14													1.5
1859	2423		5/27/33 5:40													1.4
1860	2451		7/2/47 1:53
1861	2451		7/3/47 1:36													1.5
1862	2397		1/10/15 4:15													1.3
1863	2397		1/25/15 21:30
1864	2386		6/12/31 16:00													1.5
1865	2369		11/13/75 14:21
1866	2386		6/15/31 18:53
1867	2392		11/21/96 3:36													1.0
1868	2401		4/14/28 2:30													1.9
1869	2392		11/18/96 16:00													2.5
1870	2386		6/12/31 20:15													1.5
1871	2386		6/13/31 2:56
1872	2386		6/14/31 10:04													1.2
1873	2365		11/28/80 9:35
1874	2365		12/11/80 15:40
1875	2365		6/24/79 5:01
1876	2365		1/16/81 14:30
1877	2365		7/25/82 8:10
1878	2365		3/10/79 4:07													1.2
1879	2365		4/23/82 14:35
1880	2365		5/14/82 11:20													1.1
1881	2265		12/29/25 14:34
1882	2265		3/21/26 8:50													1.2
1883	2365		11/8/80 10:15
1884	2365		11/14/80 9:20
1885	2365		12/5/81 18:00
1886	2365		7/14/82 5:10													1.4
1887	2365		6/22/79 20:15													1.4
1888	2365		9/28/79 4:00
1889	2365		9/12/80 8:50
1890	2365		4/10/82 10:15
1891	2265		11/29/25 1:59													1.5
1892	2365		8/15/82 10:55
1893	2365		10/24/80 8:00
1894	2365		10/31/80 9:00
1895	2265		12/6/25 6:32
1896	2265		1/23/26 22:41
1897	2427		8/8/15 1:42													1.2
1898	2427		8/9/15 4:30													1.3
1899	2265		9/28/25 11:49													1.3
1900	2265		11/8/25 3:44													1.1
1901	2265		12/23/25 6:27													1.1
1902	2265		12/24/25 5:19
1903	2265		12/26/25 6:00
1904	2265		11/29/25 11:01
1905	2265		11/29/25 18:18
1906	2265		11/30/25 6:13													1.6
1907	2265		10/9/25 3:29													1.1
1908	2265		12/4/25 5:00													1.4
1909	2265		10/13/25 3:17
1910	2265		12/7/25 5:52
1911	2265		12/8/25 3:00													1.1
1912	2265		3/27/26 7:15
1913	2265		12/9/25 4:20													1.2
1914	2265		12/13/25 17:35													1.3
1915	2265		12/14/25 5:01													1.3
1916	2265		12/16/25 2:01													1.2
1917	2265		12/20/25 5:00													1.1
1918	2265		10/7/25 0:18
1919	2415		1/10/06 7:53
1920	2415		1/10/06 16:05
1921	2622		5/7/96 2:48
1922	2415		1/8/06 8:50
1923	2415		1/9/06 7:10
1924	2622		5/6/96 4:20
1925	2622		7/14/96 5:45
1926	2603		3/2/30 23:37
1927	2593		1/27/97 21:00													1.3
1928	2613		6/20/35 16:52
1929	2593		1/27/97 2:00													1.4
1930	2683		5/25/17 2:59													2.3
1931	2684		11/21/18 10:03
1932	2638		9/25/38 13:45													1.2
1933	2683		5/23/17 6:30													2.8
1934	2638		9/29/38 3:25
1935	2918		10/12/79 19:45
1936	2775		4/16/47 1:50													1.4
1937	2905		6/18/41 13:16													1.4
1938	2872		2/13/25 5:00													1.4
1939	2889		6/21/97 8:05
1940	2918		9/28/79 2:45
1941	2905		6/18/41 1:54													1.5
1942	2775		4/18/47 0:40
1943	2702		1/10/24 4:45
1944	3127		11/15/15 11:40													1.8
1945	2543		9/29/14 3:21
1946	2638		10/3/38 0:49
1947	2638		10/5/38 13:45													1.1
1948	2736		11/30/00 4:30
1949	2736		12/2/00 5:30													1.1
1950	2755		10/5/91 4:45													1.4
1951	2734		4/19/09 3:29
1952	2957		2/8/50 0:20													1.1
1953	2973		4/3/44 2:40													1.0
1954	3132		1/31/31 6:40													1.3
1955	3133		12/26/73 17:40
1956	3132		5/23/31 15:30
1957	3133		11/17/73 6:35
1958	3133		11/18/73 6:20
1959	3133		1/11/74 13:45													1.5
1960	3133		1/12/74 4:32
1961	3127		1/6/15 6:05													2.1
1962	3127		3/12/15 4:00													2.0
1963	3132		3/16/31 13:50
1964	3127		8/29/15 14:40													1.9
1965	3127		9/6/15 10:15													1.9
1966	3127		9/20/15 8:45													1.9
1967	3143		6/10/11 19:01													1.1
1968	3133		11/12/73 5:25													1.2
1969	3133		1/11/74 6:39
1970	2775		6/10/47 20:01
1971	2775		6/11/47 2:37													2.4
1972	2809		10/23/31 3:55
1973	2809		10/24/31 4:05
1974	2809		10/28/31 14:45													1.7
1975	2809		6/2/30 3:00													1.2
1976	2809		4/10/31 7:05													1.3
1977	2809		4/10/31 21:11
1978	2809		4/12/31 5:05
1979	2809		4/18/31 14:25
1980	2809		10/30/31 6:00													1.5
1981	2809		10/31/31 4:50													1.5
1982	2809		10/31/31 20:10
1983	2809		11/1/31 4:45													1.6
1984	2809		11/1/31 21:00
1985	2808		12/8/58 4:03													1.2
1986	2786		7/4/19 4:20													1.1
1987	2809		8/19/31 5:30													1.3
1988	2809		11/16/31 20:42													1.8
1989	2786		7/9/19 10:02
1990	2786		7/10/19 8:23
1991	2786		7/11/19 4:34													1.3
1992	2786		7/12/19 4:36
1993	2809		8/21/31 5:30
1994	2825		5/13/53 8:11
1995	2809		6/27/31 21:44
1996	2809		11/19/31 6:10													1.4
1997	2771		7/24/75 5:45													1.0
1998	2809		9/18/31 16:48
[truncated: 473,026 more rows]
