# Supplementary material for: Application of machine learning techniques for warfarin dosage prediction: a case study on the MIMIC-III dataset
Source: PeerJ Comput Sci. 2025 Jan 2;11:e2612. doi: 10.7717/peerj-cs.2612 (PMC11784795; doi:10.7717/peerj-cs.2612)
Supplement: Supplemental Information 2 [file peerj-cs-11-2612-s002.py]

# Importing necessary libraries
import pandas as pd  # Data manipulation
import numpy as np  # Numerical computations
import matplotlib.pyplot as plt  # Plotting graphs
from sklearn.preprocessing import MinMaxScaler, StandardScaler  # Feature scaling
from sklearn.ensemble import RandomForestRegressor  # Random forest for regression tasks
from sklearn.model_selection import train_test_split  # Data splitting
from sklearn.metrics import mean_squared_error  # Evaluation metric for regression
from keras.models import Sequential  # Sequential model from Keras
from keras.layers import Dense, LSTM  # Dense and LSTM layers from Keras
from fancyimpute import IterativeImputer as MICE  # Imputation using MICE
from missingpy import KNNImputer  # KNN-based imputation
import torch  # PyTorch for neural networks
import torch.nn as nn  # Neural network module from PyTorch
import torch.optim as optim  # Optimization algorithms from PyTorch
import missingno as msno  # Visualizing missing data
from tqdm import tqdm  # Progress bar for loops
from sklearn.decomposition import PCA
from sklearn.manifold import TSNE
from sklearn.ensemble import IsolationForest

class DataProcessor:

    def __init__(self):
        self.lab_data = None
        self.chart_data = None
        self.output_data = None

    def load_lab_data(self, file_path='labevents.csv'):
        """
        Load lab data from a CSV file and store it in the lab_data attribute.

        Parameters:
        file_path (str): Path to the lab data CSV file.
        """
        lab = pd.read_csv(file_path)

        def get_lab_item_data(item_id, name):
            """
            Helper function to extract lab data based on a specific ITEMID.

            Parameters:
            item_id (int): ID of the lab item to filter.
            name (str): Name of the lab item.

            Returns:
            DataFrame: Filtered DataFrame with SUBJECT_ID and VALUE for the lab item.
            """
            item_data = lab[lab.ITEMID == item_id][['SUBJECT_ID', 'VALUE']]
            return self._group_data(item_data).rename(columns={'VALUE': name})

        self.lab_data = pd.concat([
            get_lab_item_data(51237, 'INR'),
            get_lab_item_data(50885, 'bilrubin'),
            get_lab_item_data(50821, 'PO2'),
            get_lab_item_data(50816, 'Oxygen'),
            get_lab_item_data(51006, 'urea_nitrogen'),
            get_lab_item_data(51301, 'wbc'),
            get_lab_item_data(51300, 'wbc_count'),
            get_lab_item_data(50882, 'bicarbonate'),
            get_lab_item_data(50983, 'sodium_data'),
            get_lab_item_data(50971, 'potassium_data'),
            get_lab_item_data(50822, 'potassium_whole_blood_data')
        ], axis=1)
        return self.lab_data

    def load_chart_data(self, file_path='chartevents.csv'):
        chart = pd.read_csv(file_path)

        def get_chart_item_data(item_id, name):
            """Helper function to extract chart data based on ITEMID."""
            item_data = chart[chart.ITEMID == item_id][['SUBJECT_ID', 'VALUENUM']]
            return self._group_data(item_data, 'VALUENUM').rename(columns={'VALUENUM': name})

        self.chart_data = pd.concat([
            get_chart_item_data(220050, 'art_blood_pressure'),
            get_chart_item_data(676, 'temperature'),
            get_chart_item_data(211, 'heart_rate')
        ], axis=1)
        return self.chart_data

    def load_output_data(self, file_path='outputevents.csv'):
        output = pd.read_csv(file_path)

        def get_output_item_data(item_id, name):
            """Helper function to extract output data based on ITEMID."""
            item_data = output[output.ITEMID == item_id][['SUBJECT_ID', 'CHARTTIME', 'VALUE']]
            return item_data.rename(columns={'VALUE': name})

        self.output_data = pd.concat([
            get_output_item_data(226565, 'l_nephrostomy'),
            get_output_item_data(226567, 'straight_cath'),
            get_output_item_data(226557, 'r_uternal_stent'),
            get_output_item_data(226558, 'l_uternal_stent'),
            get_output_item_data(227488, 'gu_irrigant_volume_in'),
            get_output_item_data(227489, 'urine_volume_out')
        ], axis=1)
        return self.output_data

    @staticmethod
    def _group_data(data, value_col='VALUE'):
        """Helper function to group data by SUBJECT_ID and calculate mean."""
        data[value_col] = pd.to_numeric(data[value_col], errors='coerce').fillna(0)
        return data.groupby('SUBJECT_ID').agg({value_col: 'mean'}).reset_index()

    def merge_datasets(self):
        """Merge lab, chart, and output data."""
        merged = pd.merge(self.lab_data, self.chart_data, on='SUBJECT_ID', how='outer')
        return merged

    def scale_data(self, data, method='minmax'):
        """
        Scale the data using MinMaxScaler or StandardScaler.

        Parameters:
        data (DataFrame): Data to be scaled.
        method (str): Scaling method ('minmax' or 'standard').

        Returns:
        DataFrame: Scaled data.
        """
        if method == 'minmax':
            scaler = MinMaxScaler()  # MinMax scaling
        elif method == 'standard':
            scaler = StandardScaler()  # Standard scaling
        else:
            raise ValueError("Invalid scaling method. Choose either 'minmax' or 'standard'.")

        # Fit and transform the data
        scaled_data = scaler.fit_transform(data)
        return pd.DataFrame(scaled_data, columns=data.columns)  # Return as DataFrame

class Imputation:

    @staticmethod
    def mean_imputation(data):
        """Fill missing values with mean."""
        return data.apply(lambda x: x.fillna(x.mean()), axis=0)

    @staticmethod
    def median_imputation(data):
        """Fill missing values with median."""
        return data.apply(lambda x: x.fillna(x.median()), axis=0)

    @staticmethod
    def mode_imputation(data):
        """Fill missing values with mode."""
        return data.apply(lambda x: x.fillna(x.mode()[0]), axis=0)

    @staticmethod
    def knn_imputation(data, neighbors=5):
        """KNN Imputation for missing data."""
        imputer = KNNImputer(n_neighbors=neighbors)
        return pd.DataFrame(imputer.fit_transform(data), columns=data.columns)

    @staticmethod
    def mice_imputation(data):
        """MICE (Multiple Imputation by Chained Equations)."""
        imputer = MICE()
        return pd.DataFrame(imputer.fit_transform(data), columns=data.columns)

class LSTMModel:

    @staticmethod
    def train_lstm_model(data, target_col, look_back=1, epochs=100, train_fraction=0.67):
        """Train an LSTM model."""
        def create_dataset(dataset, look_back=1):
            dataX, dataY = [], []
            for i in range(len(dataset) - look_back - 1):
                dataX.append(dataset[i:(i + look_back), 0])
                dataY.append(dataset[i + look_back, 0])
            return np.array(dataX), np.array(dataY)

        # Prepare data
        dataset = data[target_col].values.reshape(-1, 1)
        scaler = MinMaxScaler(feature_range=(0, 1))
        dataset = scaler.fit_transform(dataset)

        # Split into training and test sets
        train_size = int(len(dataset) * train_fraction)
        train, test = dataset[:train_size], dataset[train_size:]

        trainX, trainY = create_dataset(train, look_back)
        testX, testY = create_dataset(test, look_back)

        # Reshape input to be [samples, time steps, features]
        trainX = np.reshape(trainX, (trainX.shape[0], 1, trainX.shape[1]))
        testX = np.reshape(testX, (testX.shape[0], 1, testX.shape[1]))

        # Create and fit LSTM network
        model = Sequential()
        model.add(LSTM(4, input_shape=(1, look_back)))
        model.add(Dense(1))
        model.compile(loss='mean_squared_error', optimizer='adam')
        model.fit(trainX, trainY, epochs=epochs, batch_size=1, verbose=2)

        # Make predictions
        trainPredict = model.predict(trainX)
        testPredict = model.predict(testX)

        # Inverse transform predictions
        trainPredict = scaler.inverse_transform(trainPredict)
        testPredict = scaler.inverse_transform(testPredict)
        trainY = scaler.inverse_transform([trainY])
        testY = scaler.inverse_transform([testY])

        # Calculate root mean squared error
        trainScore = np.sqrt(mean_squared_error(trainY[0], trainPredict[:, 0]))
        testScore = np.sqrt(mean_squared_error(testY[0], testPredict[:, 0]))

        print(f'Train Score: {trainScore:.2f} RMSE')
        print(f'Test Score: {testScore:.2f} RMSE')

        return model

class RandomForestModel:

    @staticmethod
    def train_random_forest(data, label_col):
        """Train Random Forest model."""
        X = data.drop(columns=[label_col])
        y = data[label_col]

        # Split into train and test sets
        train_X, test_X, train_y, test_y = train_test_split(X, y, test_size=0.25, random_state=42)

        # Train the model
        rf = RandomForestRegressor(n_estimators=100, random_state=42)
        rf.fit(train_X, train_y)

        # Make predictions
        predictions = rf.predict(test_X)

        # Calculate RMSE
        rmse = np.sqrt(mean_squared_error(test_y, predictions))
        print(f'Random Forest RMSE: {rmse:.2f}')
        return rf

def visualize_missing_data(data):
    """Visualize missing data using missingno."""
    msno.matrix(data)
    msno.bar(data, color="blue", log=True, figsize=(10, 5))
    plt.show()


def detect_outliers_isolation_forest(data, contamination=0.1):
    """
    Detect outliers using the Isolation Forest algorithm.
    
    Parameters:
    data (DataFrame): The input data to detect outliers in.
    contamination (float): The proportion of outliers in the dataset.
    
    Returns:
    DataFrame: Data with an additional column 'outlier', where 1 indicates an outlier and -1 indicates an inlier.
    """
    iso_forest = IsolationForest(contamination=contamination, random_state=42)
    data['outlier'] = iso_forest.fit_predict(data)
    return data


class DimensionalityReduction:
    
    def __init__(self):
        pass

    def apply_pca(self, data, n_components=2):
        """
        Applies Principal Component Analysis (PCA) to reduce dimensionality.
        
        Parameters:
        data (DataFrame): The input data for dimensionality reduction.
        n_components (int): Number of principal components to keep.
        
        Returns:
        DataFrame: Data transformed to the new PCA dimensions.
        """
        pca = PCA(n_components=n_components)
        pca_transformed = pca.fit_transform(data)
        return pca_transformed

    def apply_tsne(self, data, n_components=2, perplexity=30, n_iter=300):
        """
        Applies t-SNE (t-distributed Stochastic Neighbor Embedding) for dimensionality reduction.
        
        Parameters:
        data (DataFrame): The input data for t-SNE.
        n_components (int): Number of dimensions for t-SNE (typically 2 or 3).
        perplexity (float): t-SNE's perplexity parameter, which relates to the number of nearest neighbors.
        n_iter (int): Maximum number of iterations for optimization.
        
        Returns:
        DataFrame: Data transformed to the new t-SNE dimensions.
        """
        tsne = TSNE(n_components=n_components, perplexity=perplexity, n_iter=n_iter, random_state=42)
        tsne_transformed = tsne.fit_transform(data)
        return tsne_transformed

    def plot_pca(self, data, labels=None):
        """
        Plots the result of PCA in 2D.
        
        Parameters:
        data (DataFrame): PCA transformed data.
        labels (list or array): Optional labels to color the plot by class.
        
        Returns:
        None
        """
        plt.figure(figsize=(8, 6))
        plt.scatter(data[:, 0], data[:, 1], c=labels, cmap='viridis')
        plt.title("PCA Results")
        plt.xlabel("Principal Component 1")
        plt.ylabel("Principal Component 2")
        plt.colorbar()
        plt.show()

    def plot_tsne(self, data, labels=None):
        """
        Plots the result of t-SNE in 2D.
        
        Parameters:
        data (DataFrame): t-SNE transformed data.
        labels (list or array): Optional labels to color the plot by class.
        
        Returns:
        None
        """
        plt.figure(figsize=(8, 6))
        plt.scatter(data[:, 0], data[:, 1], c=labels, cmap='viridis')
        plt.title("t-SNE Results")
        plt.xlabel("t-SNE Dimension 1")
        plt.ylabel("t-SNE Dimension 2")
        plt.colorbar()
        plt.show()


class MIDA:
    def __init__(self, theta=7, num_epochs=5, dropout_ratio=0.5, batch_size=5, use_cuda=False):
        self.theta = theta
        self.num_epochs = num_epochs
        self.dropout_ratio = dropout_ratio
        self.batch_size = batch_size
        self.device = torch.device("cuda" if use_cuda else "cpu")

    def train_mida(self, data):
        # Convert data to numpy array and standardize it between 0 and 1
        data = data.values
        scaler = MinMaxScaler()
        data = scaler.fit_transform(data)

        # Create torch tensors for training
        train_data = torch.from_numpy(data).float()
        train_loader = torch.utils.data.DataLoader(dataset=train_data, batch_size=self.batch_size, shuffle=True)

        class Autoencoder(nn.Module):
            def __init__(self, dim, theta):
                super(Autoencoder, self).__init__()
                self.dim = dim
                self.encoder = nn.Sequential(
                    nn.Linear(dim, dim + theta * 1),
                    nn.Tanh(),
                    nn.Linear(dim + theta * 1, dim + theta * 2),
                    nn.Tanh(),
                    nn.Linear(dim + theta * 2, dim + theta * 3),
                )
                self.decoder = nn.Sequential(
                    nn.Linear(dim + theta * 3, dim + theta * 2),
                    nn.Tanh(),
                    nn.Linear(dim + theta * 2, dim + theta * 1),
                    nn.Tanh(),
                    nn.Linear(dim + theta * 1, dim),
                )

            def forward(self, x):
                z = self.encoder(x)
                out = self.decoder(z)
                return out

        model = Autoencoder(dim=data.shape[1], theta=self.theta).to(self.device)
        criterion = nn.MSELoss()
        optimizer = optim.Adam(model.parameters(), lr=0.01)

        for epoch in range(self.num_epochs):
            for batch_data in train_loader:
                batch_data = batch_data.to(self.device)
                output = model(batch_data)
                loss = criterion(output, batch_data)
                optimizer.zero_grad()
                loss.backward()
                optimizer.step()

            print(f'Epoch {epoch+1}/{self.num_epochs}, Loss: {loss.item():.6f}')
        
        # Return the trained model for imputation
        model.eval()
        imputed_data = model(train_data.to(self.device)).cpu().detach().numpy()
        return pd.DataFrame(imputed_data, columns=data.columns)


class VAE:
    def __init__(self, input_dim, latent_dim, hidden_dims, learning_rate=0.001, epochs=50):
        self.input_dim = input_dim
        self.latent_dim = latent_dim
        self.hidden_dims = hidden_dims
        self.learning_rate = learning_rate
        self.epochs = epochs

    def _encoder(self, X):
        layer = tf.layers.dense(X, units=self.hidden_dims[0], activation=tf.nn.relu)
        for h_dim in self.hidden_dims[1:]:
            layer = tf.layers.dense(layer, units=h_dim, activation=tf.nn.relu)
        z_mean = tf.layers.dense(layer, units=self.latent_dim)
        z_log_sigma_sq = tf.layers.dense(layer, units=self.latent_dim)
        return z_mean, z_log_sigma_sq

    def _decoder(self, Z):
        layer = tf.layers.dense(Z, units=self.hidden_dims[-1], activation=tf.nn.relu)
        for h_dim in reversed(self.hidden_dims[:-1]):
            layer = tf.layers.dense(layer, units=h_dim, activation=tf.nn.relu)
        X_hat = tf.layers.dense(layer, units=self.input_dim)
        return X_hat

    def train_vae(self, data):
        data = data.values

        X = tf.placeholder(tf.float32, shape=[None, self.input_dim])
        z_mean, z_log_sigma_sq = self._encoder(X)
        eps = tf.random_normal(shape=tf.shape(z_mean))
        Z = z_mean + tf.exp(z_log_sigma_sq / 2) * eps
        X_hat = self._decoder(Z)

        recon_loss = tf.reduce_sum(tf.square(X - X_hat), axis=1)
        kl_divergence = -0.5 * tf.reduce_sum(1 + z_log_sigma_sq - tf.square(z_mean) - tf.exp(z_log_sigma_sq), axis=1)
        loss = tf.reduce_mean(recon_loss + kl_divergence)

        optimizer = tf.train.AdamOptimizer(self.learning_rate).minimize(loss)

        with tf.Session() as sess:
            sess.run(tf.global_variables_initializer())

            for epoch in range(self.epochs):
                _, l = sess.run([optimizer, loss], feed_dict={X: data})
                print(f'Epoch {epoch + 1}/{self.epochs}, Loss: {l:.4f}')

            imputed_data = sess.run(X_hat, feed_dict={X: data})
        return pd.DataFrame(imputed_data, columns=data.columns)

class GAIN:
    def __init__(self, mb_size=128, hint_rate=0.9, alpha=10, epochs=2000):
        self.mb_size = mb_size
        self.hint_rate = hint_rate
        self.alpha = alpha
        self.epochs = epochs

    def train_gain(self, data):
        # Create the mask matrix
        missing_data = data.isna().astype(int)
        data = data.fillna(0)

        data = data.values
        missing_data = missing_data.values
        No, Dim = data.shape

        # Placeholder for GAIN architecture
        X = tf.placeholder(tf.float32, shape=[None, Dim])
        M = tf.placeholder(tf.float32, shape=[None, Dim])
        H = tf.placeholder(tf.float32, shape=[None, Dim])
        New_X = tf.placeholder(tf.float32, shape=[None, Dim])

        def generator(new_x, m):
            inputs = tf.concat([new_x, m], axis=1)
            G_h1 = tf.layers.dense(inputs, units=Dim, activation=tf.nn.relu)
            G_h2 = tf.layers.dense(G_h1, units=Dim, activation=tf.nn.relu)
            G_prob = tf.layers.dense(G_h2, units=Dim, activation=tf.nn.sigmoid)
            return G_prob

        def discriminator(new_x, h):
            inputs = tf.concat([new_x, h], axis=1)
            D_h1 = tf.layers.dense(inputs, units=Dim, activation=tf.nn.relu)
            D_h2 = tf.layers.dense(D_h1, units=Dim, activation=tf.nn.relu)
            D_prob = tf.layers.dense(D_h2, units=Dim, activation=tf.nn.sigmoid)
            return D_prob

        G_sample = generator(New_X, M)
        Hat_New_X = New_X * M + G_sample * (1 - M)
        D_prob = discriminator(Hat_New_X, H)

        D_loss = -tf.reduce_mean(M * tf.log(D_prob + 1e-8) + (1 - M) * tf.log(1. - D_prob + 1e-8))
        G_loss = -tf.reduce_mean((1 - M) * tf.log(D_prob + 1e-8)) + self.alpha * tf.reduce_mean((M * New_X - M * G_sample) ** 2) / tf.reduce_mean(M)

        D_solver = tf.train.AdamOptimizer().minimize(D_loss)
        G_solver = tf.train.AdamOptimizer().minimize(G_loss)

        with tf.Session() as sess:
            sess.run(tf.global_variables_initializer())

            for it in tqdm(range(self.epochs)):
                mb_idx = np.random.permutation(No)[:self.mb_size]
                X_mb = data[mb_idx, :]
                M_mb = missing_data[mb_idx, :]
                H_mb = M_mb * np.random.uniform(0, 1, [self.mb_size, Dim]) > self.hint_rate
                New_X_mb = M_mb * X_mb + (1 - M_mb) * np.random.uniform(0, 0.01, [self.mb_size, Dim])

                _, D_loss_curr = sess.run([D_solver, D_loss], feed_dict={M: M_mb, New_X: New_X_mb, H: H_mb})
                _, G_loss_curr = sess.run([G_solver, G_loss], feed_dict={M: M_mb, New_X: New_X_mb, H: H_mb})

                if it % 100 == 0:
                    print(f'Iter: {it}, D_loss: {D_loss_curr:.4}, G_loss: {G_loss_curr:.4}')

            imputed_data = sess.run(G_sample, feed_dict={M: missing_data, New_X: data})
        return pd.DataFrame(imputed_data, columns=data.columns)


# Example of running the new DataProcessor and Imputation pipeline
if __name__ == "__main__":
    processor = DataProcessor()

    # Load lab, chart, and output data
    lab_data = processor.load_lab_data()
    chart_data = processor.load_chart_data()
    output_data = processor.load_output_data()

    # Merge datasets and scale data
    merged_data = processor.merge_datasets()
    scaled_data = processor.scale_data(merged_data)

    # Apply Imputation
    imputer = Imputation()
    imputed_data = imputer.mean_imputation(scaled_data)

    # Train LSTM model
    lstm_model = LSTMModel()
    lstm_model.train_lstm_model(imputed_data, target_col='INR', look_back=1, epochs=50)

    # Visualize missing data
    visualize_missing_data(imputed_data)
