# Supplementary material for: Application of machine learning techniques for warfarin dosage prediction: a case study on the MIMIC-III dataset
Source: PeerJ Comput Sci. 2025 Jan 2;11:e2612. doi: 10.7717/peerj-cs.2612 (PMC11784795; doi:10.7717/peerj-cs.2612)
Supplement: Supplemental Information 3 [file peerj-cs-11-2612-s003.csv]

	SUBJECT_ID	INR	bilrubin	PO2	Oxygen	urea_nitrogen	wbc	wbc_count	bicarbonate	sodium_data	potassium_data	potassium_whole_blood_data
0	68	1.9631578947368424	1.5187500000000003	48.791666666666664	52.0	31.661290322580644	6.252830188679245	5.633333333333333	20.761904761904763	135.26984126984127	4.106060606060606	4.18
1	135	1.1	0.2625	119.28571428571429	45.0	16.2	10.16818181818182	11.1	27.266666666666666	136.6	4.253333333333333	3.55
2	231	1.6740740740740745	1.1333333333333333	125.53488372093024	65.64516129032258	13.571428571428571	9.305555555555555	8.928571428571429	25.0	131.57575757575756	4.390625	3.983333333333333
3	250	1.5035714285714283	0.7666666666666667	198.03012048192772	94.0	11.676470588235293	15.324444444444445	27.0	24.352941176470587	136.64705882352942	4.385294117647058	4.1405797101449275
4	421	1.4624999999999997	0.4428571428571429	135.0	41.25	14.583333333333334	10.481818181818182	17.5	27.25	139.75	3.8249999999999997	3.4
5	441	1.3270175438596483	1.4297979797979787	114.0	70.0	44.7	11.86759090909092	12.800000000000002	22.04566210045662	141.7409090909091	4.211353711790393	3.9391304347826086
6	502	1.1157894736842107	0.7717391304347823	85.55223880597015	64.64583333333333	30.19402985074627	11.395098039215688	12.2	24.714285714285715	137.7027027027027	4.257333333333333	5.6
7	518	2.2610526315789476	0.6166666666666665	188.0	100.0	48.654761904761905	6.272413793103447	5.5649999999999995	26.75294117647059	135.64705882352942	4.976923076923078	5.438461538461538
8	843	1.0950000000000002	0.85625	83.6923076923077	40.0	44.92307692307692	11.824444444444445	18.8	21.11111111111111	137.6530612244898	4.101818181818182	5.366666666666667
9	1079	1.2136363636363638	0.59	82.72058823529412	66.35922330097087	39.08108108108108	12.888888888888891	6.9	23.526315789473685	135.32432432432432	4.239215686274509	3.9000000000000004
10	1113	1.6975308641975315	0.5516129032258065	89.6867469879518	62.36363636363637	41.0	10.053488372093023	8.65	22.418367346938776	132.46728971962617	4.389928057553957	5.46
11	1137	1.1800000000000002	0.7548387096774193	143.08333333333334	42.5	49.904761904761905	8.692307692307693	7.625	18.303030303030305	139.72307692307692	4.013636363636365	4.5
12	1205	1.2206896551724138	0.34107142857142875	172.0	48.0	20.068493150684933	7.532608695652173	3.9	23.366197183098592	139.2112676056338	3.8887323943661967	3.6750000000000003
13	1527	1.2199999999999998	2.490909090909091	190.3	62.0	19.892857142857142	8.80625	8.126666666666667	26.263157894736842	138.05555555555554	3.9055555555555563	4.6499999999999995
14	1620	1.3746031746031755	2.9577777777777796	64.5	55.0	19.77570093457944	7.8626168224299064	9.2	29.61682242990654	139.2037037037037	4.008256880733946	4.7
15	1780	1.7015267175572517	0.533333333333333	160.43269230769232	47.0	38.28688524590164	9.4593220338983	18.1	22.84426229508197	135.172131147541	4.452713178294574	4.111538461538461
16	1900	1.565	0.379389312977099	113.3529411764706	29.666666666666668	47.49469964664311	6.136704119850189	8.91818181818182	22.460714285714285	138.44483985765123	4.725084745762712	5.246153846153846
17	2322	1.536842105263158	0.6375	101.7841726618705	59.322916666666664	53.361702127659576	14.205479452054798	6.6	22.774193548387096	140.67708333333334	3.949056603773587	3.9692307692307693
18	2343	2.6532258064516125	0.31875000000000003	108.12	56.96969696969697	24.08	7.880952380952381	5.442857142857143	17.7	138.6078431372549	4.235185185185184	4.366666666666667
19	2365	1.7300000000000004	2.870099667774089	195.11428571428573	48.46153846153846	26.53913043478261	4.536438356164384	3.690322580645161	25.76453488372093	138.36521739130436	4.419886363636366	4.279999999999999
20	2394	1.2857142857142858	0.3909090909090909	143.25925925925927	48.94736842105263	17.142857142857142	5.579069767441862	3.8699999999999997	26.53061224489796	139.30612244897958	4.012244897959184	3.9
21	2425	1.0457142857142858	0.4758620689655172	112.81818181818181	68.0	13.547619047619047	6.3620253164556955	4.4	26.313953488372093	133.82954545454547	3.7258823529411758	3.6
22	2570	2.585714285714286	11.75	94.63157894736842	64.54545454545455	36.8	13.48	5.7	16.3	140.3	4.3100000000000005	4.975
23	2580	0.9666666666666668	0.3625	197.0	60.0	18.85185185185185	5.866666666666666	4.1	21.0	133.2962962962963	4.41	3.9
24	2690	1.343478260869565	1.1703703703703703	143.625	37.77777777777778	32.3235294117647	4.117647058823529	3.45	18.571428571428573	137.1	4.111428571428573	5.1
25	2714	2.1999999999999997	0.7	202.2	60.0	57.833333333333336	2.8833333333333333	5.9	8.833333333333334	144.33333333333334	5.233333333333333	5.275
26	2938	2.4	7.966666666666666	94.93333333333334	54.0	39.09090909090909	8.11111111111111	4.699999999999999	26.3	131.58333333333334	4.446153846153846	4.666666666666666
27	3132	1.1639175257731962	0.7747252747252745	52.03092783505155	42.94642857142857	39.34591194968554	8.817769230769233	14.15	25.773255813953487	137.1206896551724	3.8978021978021977	4.119999999999999
28	3178	1.692857142857143	0.3666666666666667	67.33333333333333	12.0	37.83870967741935	14.180645161290323	11.919999999999998	21.838709677419356	143.09375	3.987878787878788	4.0
29	3218	1.4307692307692308	1.0090909090909088	181.609756097561	100.0	13.5	8.351612903225806	6.3	26.0	137.1153846153846	4.0685714285714285	4.403125
30	3677	3.1814814814814816	4.715	76.61538461538461	65.83333333333333	22.916666666666668	7.280645161290323	6.2	20.875	136.58333333333334	3.795833333333333	5.5
31	3791	1.4999999999999998	2.733333333333334	115.65384615384616	49.55555555555556	10.703703703703704	9.656521739130435	10.8	23.814814814814813	138.22222222222223	3.940740740740742	3.5
32	3818	1.0857142857142856	0.5666666666666667	97.78571428571429	56.5	11.285714285714286	11.985714285714284	14.2	30.428571428571427	137.21428571428572	4.064285714285714	3.4
33	3826	4.611111111111111	19.3	99.80645161290323	47.0	81.11764705882354	17.942857142857143	21.6	24.0625	134.6875	4.527272727272727	5.46
34	3964	1.2857142857142858	0.7	90.66666666666667	76.0	14.0	8.815384615384614	6.1	24.875	131.0625	4.5375000000000005	3.7
35	3984	1.0058823529411764	0.575	143.6341463414634	42.5	12.0	3.122916666666667	1.575	24.479166666666668	140.3469387755102	3.880769230769231	3.733333333333333
36	4004	1.3534482758620685	2.1093525179856107	156.75418994413408	46.44444444444444	57.26373626373626	9.61823529411765	11.4	21.183333333333334	135.11666666666667	4.310810810810813	4.262500000000001
37	4235	1.3300000000000003	0.2571428571428572	110.11392405063292	52.77358490566038	10.609756097560975	4.534054054054054	3.3	21.926829268292682	135.02380952380952	4.134090909090909	3.955555555555555
38	4313	1.297619047619048	6.8833333333333355	104.14285714285714	20.0	44.932432432432435	10.45068493150685	7.4	25.410958904109588	138.0	4.917105263157894	5.609090909090909
39	4448	1.0870967741935487	0.5285714285714286	172.63636363636363	45.6875	26.0	5.494736842105263	3.6	18.793650793650794	136.51612903225808	3.7796875000000014	3.4
40	4465	19.8	32.98	173.75	46.666666666666664	47.214285714285715	12.653846153846157	14.9	21.384615384615383	126.15384615384616	5.0200000000000005	5.66
41	4661	1.2444444444444442	0.5136363636363638	112.71428571428571	64.76923076923077	19.10810810810811	14.548571428571428	4.6	27.81081081081081	138.78947368421052	3.825581395348838	3.5
42	4699	1.4625000000000001	3.0875000000000004	101.3	50.0	14.588235294117647	11.781250000000002	5.933333333333334	25.214285714285715	133.86666666666667	4.207142857142857	3.7
43	4743	1.25	0.25	140.44444444444446	53.57142857142857	17.363636363636363	5.033333333333334	5.159999999999999	21.4	138.63636363636363	4.1909090909090905	4.1
44	4829	1.0166666666666666	0.1	94.66666666666667	95.0	23.727272727272727	3.090909090909091	7.0	20.272727272727273	137.66666666666666	3.545454545454546	3.5666666666666664
45	4837	1.0750000000000002	1.1	164.5625	73.33333333333333	21.071428571428573	9.255000000000003	6.941176470588235	26.571428571428573	139.64285714285714	4.473333333333333	4.2125
46	5163	1.4203703703703705	0.2923076923076924	106.17857142857143	67.88524590163935	17.933333333333334	9.37941176470588	3.1	28.2	137.26666666666668	4.066071428571428	3.6833333333333336
47	5210	0.96	0.48999999999999994	111.54347826086956	62.241379310344826	13.565217391304348	6.947826086956522	10.9	24.17391304347826	132.7391304347826	4.420833333333333	5.1
48	5348	1.3733333333333333	0.36	208.28571428571428	60.0	13.907407407407407	5.6037037037037045	3.7	26.36	140.37735849056602	4.191525423728812	4.433333333333333
49	5384	1.2513513513513514	0.5272727272727274	127.9090909090909	49.15384615384615	15.282352941176471	10.174578313253011	10.95	24.070588235294117	136.18823529411765	4.009195402298849	3.575
50	5629	1.288888888888889	2.8058823529411767	125.875	65.85714285714286	19.095238095238095	5.799999999999999	5.45	24.857142857142858	134.23809523809524	4.15	2.7
51	5692	1.7281249999999995	0.4499999999999999	237.58333333333334	100.0	11.902439024390244	7.18139534883721	6.1	26.73170731707317	138.86046511627907	4.1818181818181825	3.9625
52	5786	1.587931034482759	2.360416666666666	101.675	50.51020408163265	28.82089552238806	6.919298245614034	5.4	24.87323943661972	141.3235294117647	4.001369863013697	4.333333333333333
53	5869	1.2772727272727271	0.6923076923076923	108.8	44.285714285714285	11.970588235294118	6.380512820512822	4.15	25.764705882352942	136.4857142857143	4.036842105263158	3.9749999999999996
54	5872	1.6499999999999997	5.975	115.875	59.23076923076923	58.61904761904762	5.717391304347826	5.8	20.761904761904763	141.38095238095238	4.195652173913044	4.42
55	5989	1.5666666666666664	9.120000000000001	186.0	60.0	16.428571428571427	6.8	9.4	24.571428571428573	144.42857142857142	3.725	4.8
56	6146	1.1788461538461539	0.6461538461538462	88.0	100.0	27.942028985507246	3.316279069767442	3.9800000000000004	25.970588235294116	133.768115942029	3.998571428571428	4.5
57	6447	1.342857142857143	2.7518518518518524	347.0	40.0	14.961538461538462	4.667999999999999	4.24	25.16	138.52	4.087999999999999	4.2
58	6520	1.1400000000000001	1.48	130.85714285714286	100.0	21.88372093023256	20.9978	17.1	28.357142857142858	137.02380952380952	4.179591836734693	5.199999999999999
59	6553	0.9624999999999999	1.2037974683544306	147.41666666666666	50.0	24.53804347826087	3.4307692307692323	0.1	27.62295081967213	136.5	4.128723404255318	4.428571428571429
60	6667	1.716	0.6	149.14634146341464	53.92857142857143	27.895833333333332	8.705999999999998	7.2	24.61904761904762	138.0	3.8762711864406767	3.882352941176468
61	7101	1.1869565217391305	0.5312499999999999	94.33333333333333	21.0	27.53793103448276	4.9749624060150355	4.925925925925926	19.319148936170212	138.4822695035461	3.8556338028169024	3.75
62	7650	2.0099999999999993	28.597142857142863	82.70491803278688	65.11111111111111	42.68627450980392	11.8125	4.4	20.92156862745098	136.50943396226415	3.6655737704918048	3.3666666666666667
63	7676	1.0409090909090908	0.23333333333333336	135.3684210526316	20.0	63.55102040816327	11.299999999999999	8.566666666666666	23.3265306122449	137.22448979591837	4.199999999999999	4.18
64	7798	1.8896551724137924	0.3625	189.55555555555554	92.5	12.642857142857142	5.846511627906977	5.4399999999999995	23.666666666666668	136.88095238095238	4.364444444444444	4.290000000000001
65	8102	1.1	0.28	193.0	50.0	22.125	8.01	8.1	28.125	142.6875	4.13125	4.1
66	8453	1.25	0.28	122.06896551724138	59.76190476190476	13.766666666666667	6.659259259259259	7.4	23.714285714285715	139.26666666666668	3.696774193548387	3.552941176470588
67	8505	2.5952380952380945	4.955000000000001	99.0	69.5	19.73913043478261	6.808333333333333	5.949999999999999	23.822222222222223	132.0	4.265957446808512	5.0249999999999995
68	8874	1.25	1.3	85.07692307692308	48.0	27.333333333333332	9.149999999999999	7.25	28.555555555555557	135.11111111111111	4.33	4.800000000000001
69	8892	1.2382352941176473	23.61818181818182	107.27906976744185	50.55555555555556	80.4054054054054	8.406451612903227	3.1	20.324324324324323	137.07692307692307	4.171428571428572	4.0
70	9075	1.2333333333333334	0.35	196.0	50.0	11.5	5.871428571428572	4.3	28.125	138.375	4.077777777777778	3.6999999999999997
71	9282	1.2	0.34	119.375	66.66666666666667	9.0	8.655555555555557	5.1	23.63157894736842	134.3913043478261	4.056	3.971428571428571
72	9356	1.7827411167512692	7.589570552147237	142.4	54.23076923076923	20.433526011560694	4.255939086294417	4.347368421052632	22.658959537572255	137.09248554913296	3.92057142857143	4.227777777777777
73	9653	1.3357142857142856	0.8333333333333334	93.79411764705883	53.65384615384615	14.0	8.282758620689654	11.5	22.1	138.1904761904762	4.127272727272727	3.466666666666667
74	9800	1.0538461538461539	1.1	107.83720930232558	55.166666666666664	37.111111111111114	6.822727272727272	14.2	22.37037037037037	139.66666666666666	4.5566666666666675	4.4
75	9930	1.0714285714285714	0.3153846153846154	180.30769230769232	100.0	28.846153846153847	7.456521739130435	7.050000000000001	25.64864864864865	139.35135135135135	4.75	4.166666666666667
76	10328	1.0666666666666667	0.32857142857142857	172.8235294117647	18.666666666666668	12.11111111111111	12.89512195121951	6.0	29.65714285714286	140.22857142857143	3.8311111111111114	3.7857142857142856
77	10370	1.2083333333333335	0.5	127.23809523809524	65.0	39.18518518518518	7.095999999999999	8.85	22.88888888888889	140.0	4.096551724137931	4.733333333333333
78	10377	1.16	0.13684210526315793	96.85245901639344	55.138888888888886	13.509615384615385	9.277777777777775	10.3	26.739583333333332	136.6822429906542	3.745454545454544	3.1
79	10624	1.174418604651163	0.6040816326530614	77.25	100.0	21.642384105960264	6.2237419354838694	1.5	27.653333333333332	139.70469798657717	4.035714285714284	3.5
80	10887	1.2	0.7647058823529411	167.0	35.0	38.583333333333336	4.0864864864864865	5.1	21.77777777777778	136.94444444444446	4.188888888888891	4.466666666666666
81	10939	2.2470588235294127	7.415151515151513	97.85185185185185	46.53846153846154	11.596774193548388	8.585714285714287	8.0	26.822580645161292	134.36363636363637	3.692857142857142	3.7
82	11003	0.996551724137931	0.361904761904762	99.04347826086956	43.875	22.524390243902438	6.671621621621623	5.2625	23.01219512195122	137.53012048192772	4.767469879518074	5.1
83	11018	1.6277777777777775	0.3076923076923077	104.29411764705883	60.0	25.232142857142858	6.3509090909090915	3.55	31.392857142857142	142.44642857142858	4.157894736842104	4.25
84	11106	4.438095238095238	12.207142857142856	105.57894736842105	57.69230769230769	44.25	9.875000000000002	8.4	18.954545454545453	132.61904761904762	5.245454545454546	5.720000000000001
85	11235	1.1545454545454545	0.595	110.0	20.5	26.301204819277107	4.068354430379747	2.55	21.114285714285714	136.6056338028169	3.8797297297297306	4.1
86	11295	1.1333333333333333	2.066666666666667	119.21739130434783	50.0	36.81730769230769	4.620526315789475	3.3	24.362745098039216	140.85148514851485	4.044117647058825	3.7181818181818183
87	11369	1.3499999999999999	0.75	177.71428571428572	43.333333333333336	21.066666666666666	3.6050000000000004	6.9	27.571428571428573	137.57142857142858	3.8357142857142854	3.9
88	11395	1.2348837209302324	1.8581395348837204	117.51724137931035	64.54545454545455	19.431818181818183	15.436111111111115	21.0	26.761363636363637	129.4318181818182	4.274725274725275	4.475
89	11559	1.5095238095238095	1.7272727272727273	113.51923076923077	100.0	26.193548387096776	17.512000000000015	5.5	26.309677419354838	137.84662576687117	4.183636363636363	4.128571428571428
90	11590	1.040909090909091	0.3642857142857143	261.0	100.0	49.92156862745098	4.5480769230769225	3.3600000000000003	24.96	137.7843137254902	4.501960784313725	6.76
91	11596	1.5445945945945947	6.237113402061853	97.58333333333333	42.0	36.32380952380952	3.813793103448278	4.1571428571428575	24.0	140.0	3.9907407407407427	4.340000000000001
92	11607	1.8351351351351348	1.8121951219512191	170.44444444444446	36.75	20.24390243902439	5.304651162790697	3.9199999999999995	25.073170731707318	134.78048780487805	4.079069767441859	3.7857142857142856
93	11825	1.1756797583081577	10.78650602409639	197.28048780487805	62.541666666666664	49.687927107061505	5.46809034907598	5.811111111111112	23.19634703196347	135.05168539325842	4.423489932885907	4.497826086956521
94	11876	1.5	1.2	106.625	53.333333333333336	47.99009900990099	7.0937500000000036	4.3	24.653465346534652	137.88118811881188	3.986666666666667	4.4
95	11923	1.4139303482587062	3.7179487179487163	154.2852233676976	42.04545454545455	34.747899159663866	11.523931623931624	5.1	21.58371040723982	137.56730769230768	4.146575342465756	4.191684901531728
96	12041	1.1666666666666667	0.9500000000000001	122.125	42.0	12.6875	8.371999999999998	7.6875	25.6875	136.4375	3.7263157894736847	3.766666666666667
97	12174	1.1846153846153848	3.532075471698114	140.48979591836735	45.32258064516129	56.279411764705884	3.6653333333333347	3.5	21.416666666666668	133.15	4.398387096774194	4.233333333333333
98	12198	1.3736842105263163	3.0580645161290327	107.0	80.0	16.46511627906977	10.767924528301888	7.757142857142855	24.024390243902438	133.0	4.202325581395348	4.685714285714286
99	12292	1.6	0.8625	193.33333333333334	40.0	18.53846153846154	8.3	5.66	22.916666666666668	140.5	4.253846153846154	5.6
100	12412	1.2797297297297296	7.2795454545454525	152.91538461538462	46.82222222222222	68.98165137614679	4.979375	5.9333333333333345	21.38532110091743	135.7351598173516	4.411504424778759	4.052631578947369
101	12660	1.3377777777777777	2.328	281.0	100.0	18.70967741935484	3.9228070175438594	2.4	25.654545454545456	136.61818181818182	3.7338709677419346	4.184615384615385
102	12720	1.0913043478260869	0.5185185185185185	167.57142857142858	60.0	20.32758620689655	8.379591836734694	6.0	21.517241379310345	134.55172413793105	4.346969696969698	4.1
103	12768	1.3	2.733333333333334	135.01769911504425	91.42857142857143	23.434782608695652	22.549999999999997	14.9	25.318181818181817	134.5909090909091	3.925	3.954166666666667
104	13033	1.6203619909502296	0.27795698924731205	113.11864406779661	54.125	35.015113350125944	7.836262534184139	6.1	24.8424599831508	138.7929589270746	4.425246710526318	5.078181818181816
105	13185	1.5423076923076922	0.7000000000000001	182.0	100.0	53.09803921568628	8.5125	6.0	23.84	136.5	5.194339622641511	5.779999999999999
106	13302	1.2372549019607844	3.594915254237289	108.3974358974359	57.26	40.55696202531646	1.9813953488372091	2.3	26.128205128205128	135.07792207792207	3.9122222222222223	3.7600000000000002
107	13430	1.5553191489361704	9.230434782608693	121.19672131147541	71.6	20.89090909090909	16.660416666666666	29.7	21.89090909090909	140.6	4.269999999999999	4.233333333333333
108	13593	1.547058823529412	4.666666666666667	105.96330275229357	39.7	29.0	6.297692307692309	4.036363636363636	26.839506172839506	137.84337349397592	4.24578313253012	4.716666666666666
109	13664	1.2289473684210528	0.6124999999999999	112.70676691729324	49.12328767123287	46.535714285714285	10.346534653465344	9.071428571428571	22.422018348623855	139.98245614035088	4.0809917355371885	4.575
110	13705	1.2740259740259734	6.664166666666671	106.8780487804878	49.1063829787234	71.80412371134021	6.054797979797984	4.775	23.454545454545453	135.085	4.0793969849246245	3.3
111	14139	1.1944444444444442	0.6	97.10526315789474	48.125	13.090909090909092	12.152380952380954	7.4	25.761904761904763	134.04761904761904	4.019047619047619	3.8399999999999994
112	14263	3.238888888888889	10.966666666666669	49.84615384615385	100.0	27.294117647058822	8.781818181818181	8.7	21.333333333333332	128.875	4.6000000000000005	5.675000000000001
113	14966	1.1	0.375	163.625	100.0	16.0	6.34	3.6	24.333333333333332	140.66666666666666	4.0777777777777775	4.3
114	15336	1.0	0.38999999999999996	112.375	80.0	20.1	7.499999999999998	5.8	23.566666666666666	143.48387096774192	3.933333333333334	4.0
115	15361	1.4000000000000001	2.4642857142857144	99.60317460317461	59.09090909090909	18.065217391304348	7.405882352941176	7.300000000000001	31.391304347826086	138.80851063829786	3.923529411764707	3.975
116	15364	1.048	0.4294117647058824	130.58823529411765	30.0	12.081632653061224	9.106451612903228	10.6	22.6734693877551	138.55769230769232	4.266000000000002	3.6999999999999997
117	15477	0.9888888888888889	0.42500000000000004	198.44444444444446	50.0	16.0	5.066666666666666	3.7999999999999994	20.05	135.69565217391303	4.219047619047619	3.75
118	15998	1.1	0.32499999999999996	82.0	21.0	11.3	12.509090909090911	15.4	23.6	139.1	4.08	4.0
119	16160	0.9666666666666668	0.9758620689655172	38.5	21.0	14.2	4.450000000000001	4.964285714285714	28.941176470588236	140.82692307692307	4.1415094339622645	4.5
120	16384	1.44	0.5499999999999999	98.94871794871794	44.5	26.5	14.322222222222223	1.2	26.0	138.5	4.377272727272728	3.466666666666667
121	16554	1.7629032258064512	1.4558823529411764	80.62857142857143	54.9	12.142857142857142	9.356603773584904	9.700000000000001	32.07627118644068	137.175	4.053174603174603	4.346153846153846
122	16775	1.756140350877193	2.2920000000000003	101.50381679389314	56.51162790697674	49.01470588235294	16.6063492063492	15.8	22.253731343283583	135.0597014925373	4.030985915492956	4.0894736842105255
123	16847	2.4897196261682244	5.442045454545454	90.5	68.44827586206897	24.076923076923077	8.087313432835824	9.8	21.456	136.408	3.9768656716417916	4.36
124	16994	2.3262499999999995	0.4722222222222222	174.825	59.23076923076923	57.055865921787706	13.738736263736266	19.175	27.256983240223462	139.15642458100558	4.4734375	4.518750000000001
125	17024	1.125	0.7000000000000001	141.75	50.0	14.352941176470589	8.349999999999998	6.2250000000000005	23.533333333333335	138.5	3.8214285714285716	3.625
126	17052	1.7155555555555557	0.43043478260869567	151.71428571428572	48.76923076923077	33.36153846153846	9.158461538461538	5.2	22.869230769230768	138.66153846153847	3.699253731343284	3.7727272727272734
127	17299	1.293103448275862	0.30689655172413793	235.4	100.0	26.21	6.2752212389380535	6.406249999999999	24.80246913580247	138.04819277108433	4.163095238095236	4.5
128	17516	1.0333333333333332	0.2076923076923078	120.83333333333333	42.833333333333336	10.753623188405797	3.936461538461539	3.7600000000000002	26.15714285714286	138.19753086419752	4.002666666666667	3.7
129	17610	1.1911111111111106	0.45126050420168035	128.75	50.0	17.3	5.291414141414143	5.9	24.889473684210525	141.05263157894737	3.6280000000000006	3.6428571428571432
130	17614	1.0999999999999999	1.6	73.5	100.0	27.708333333333332	4.465217391304348	8.0	25.181818181818183	137.47826086956522	4.740740740740741	5.3
131	17668	1.4609756097560975	1.8857142857142861	100.40322580645162	57.31707317073171	36.30612244897959	8.214912280701755	10.674999999999999	18.32323232323232	139.09	4.287962962962961	3.6909090909090905
132	17670	1.6476190476190478	27.906249999999996	79.0952380952381	85.8	16.736842105263158	9.0	9.3	24.157894736842106	138.57894736842104	3.3052631578947365	3.4
133	17955	1.2777777777777777	0.8571428571428571	181.6	40.0	17.25	4.591666666666667	6.130000000000001	22.0	138.46153846153845	4.528571428571428	3.4
134	18104	1.2659574468085106	1.554237288135593	67.0	20.0	9.16	6.699999999999998	6.772222222222223	26.114285714285714	135.95714285714286	4.218571428571428	3.8333333333333335
135	18115	1.1153846153846152	0.24137931034482765	83.64583333333333	59.148148148148145	11.7375	10.663013698630134	8.81	27.7012987012987	136.2948717948718	4.2714285714285705	3.9200000000000004
136	18250	1.1544303797468356	0.45287356321839056	77.50909090909092	50.46153846153846	17.007843137254902	7.044351464435145	4.3076923076923075	27.657370517928285	141.06772908366534	4.01106719367589	5.511111111111111
137	18286	1.5272727272727273	3.1545454545454543	94.5	40.0	8.727272727272727	6.700000000000001	6.666666666666667	24.416666666666668	135.9090909090909	4.2333333333333325	4.066666666666666
138	18463	1.9803418803418813	7.338805970149255	136.88397790055248	83.33333333333333	84.03896103896103	18.63132530120482	30.755555555555556	23.5	139.62820512820514	4.1621951219512185	4.1
139	18559	0.9950819672131147	0.2931818181818182	129.93333333333334	52.5	31.608695652173914	11.101054421768714	5.633333333333333	23.404040404040405	138.32441471571906	4.6527156549520745	4.85625
140	18590	1.3166666666666664	3.113084112149533	134.07246376811594	88.75	51.795081967213115	11.821951219512199	9.4	18.772357723577237	139.83739837398375	4.2706349206349214	4.005263157894737
141	18681	1.9636363636363636	4.063636363636364	83.95454545454545	20.8	44.56363636363636	7.2980392156862735	4.45	24.185185185185187	137.23636363636365	4.444067796610169	5.635714285714286
142	18951	1.185294117647059	0.9357142857142858	74.91176470588235	74.44444444444444	26.23913043478261	3.440983606557377	4.5	27.0	137.7391304347826	4.386	4.666666666666667
143	18958	1.2684210526315791	0.19180327868852437	88.33333333333333	50.0	25.846153846153847	8.105952380952383	6.15	21.471264367816094	136.03333333333333	5.18469387755102	5.928571428571428
144	18982	1.5776397515527942	0.40975609756097553	126.4438202247191	47.44	42.16262975778547	13.379377431906617	14.2	25.575438596491228	141.38144329896906	4.094771241830065	4.061538461538461
145	19154	1.1521739130434785	0.2	166.08333333333334	41.96551724137931	15.2	8.341304347826089	3.25	26.711111111111112	143.3090909090909	4.122448979591838	3.8421052631578947
146	19177	1.216	0.6307692307692307	86.02597402597402	57.15384615384615	48.977777777777774	13.677419354838712	8.733333333333333	21.61904761904762	133.52380952380952	4.483076923076922	4.85
147	19262	3.3853658536585374	22.84814814814815	95.890625	50.0	39.71153846153846	10.500000000000002	2.7	21.46153846153846	130.51923076923077	3.833962264150943	3.7874999999999996
148	19338	1.1136363636363635	0.6857142857142858	82.6	50.0	14.444444444444445	5.477500000000001	4.8	25.651162790697676	141.42222222222222	3.915555555555555	5.3
149	19538	0.990909090909091	0.5134615384615384	83.0	63.333333333333336	15.959183673469388	5.050000000000001	4.782352941176471	26.5625	139.0612244897959	4.010416666666666	3.0
150	19851	2.4466666666666654	0.7392857142857144	111.75	57.166666666666664	27.362068965517242	9.011602209944757	8.559999999999999	27.77906976744186	136.95977011494253	4.527683615819213	5.134782608695652
151	19885	2.1999999999999997	0.7222222222222221	69.0	21.0	22.904761904761905	4.151612903225806	1.5	25.53846153846154	138.53846153846155	4.3769230769230765	4.3
152	20279	1.2647058823529411	1.0833333333333333	170.76470588235293	41.0	51.83018867924528	8.761111111111113	18.0	21.92452830188679	139.5	4.435185185185185	4.699999999999999
153	20293	1.115	0.15	127.96	52.125	58.80487804878049	8.394736842105264	11.3	19.375	136.7	4.841666666666665	4.7
154	20628	1.8058823529411763	0.8	76.96551724137932	67.25531914893617	62.333333333333336	9.831578947368422	4.8	25.142857142857142	136.23809523809524	4.038095238095239	4.1
155	20639	1.2733333333333334	1.0666666666666667	142.16666666666666	50.95238095238095	72.2	11.083333333333334	8.6	18.522727272727273	136.65217391304347	4.423404255319148	4.699999999999999
156	20936	1.3771428571428566	0.52	173.0	53.63636363636363	12.857142857142858	13.615000000000004	7.6	26.904761904761905	133.85714285714286	4.434782608695652	4.2
157	21123	2.4113207547169813	5.8	88.6	21.0	20.657894736842106	10.783582089552242	9.82	19.710526315789473	129.6578947368421	3.568292682926828	3.1250000000000004
158	21438	1.4393939393939394	0.7888888888888889	115.80851063829788	48.064516129032256	24.52777777777778	19.315384615384616	11.0	23.0	134.43243243243242	3.9909090909090907	4.64
159	21523	1.7037735849056603	0.3402597402597402	196.14285714285714	40.0	24.12962962962963	5.820353982300885	6.437499999999999	20.88679245283019	138.0943396226415	4.203738317757009	4.425
160	21530	1.1500000000000004	2.58	173.75862068965517	50.0	49.04651162790697	7.050000000000001	5.599999999999999	24.428571428571427	137.45652173913044	4.498214285714287	4.840000000000001
161	21606	1.0368421052631578	0.7000000000000001	99.0	20.0	33.6	10.120689655172411	4.488888888888889	25.666666666666668	138.95833333333334	4.033333333333332	3.9
162	21739	1.0771929824561404	1.0122448979591834	206.23529411764707	67.0	25.60909090909091	6.345283018867923	6.257142857142857	24.918181818181818	138.9724770642202	4.3672566371681425	3.8000000000000003
163	21773	1.2124999999999997	2.391588785046728	157.57142857142858	70.0	22.339285714285715	5.968141592920355	14.7	24.504587155963304	137.15315315315314	4.146017699115043	3.516666666666666
164	21900	1.1673469387755109	0.5067961165048541	119.19047619047619	80.0	40.96052631578947	5.665596330275235	3.7	21.116591928251122	140.21929824561403	4.507499999999999	4.592307692307692
165	21957	1.05	1.0	197.25	60.0	46.75	5.8999999999999995	6.3	18.25	138.75	5.15	4.9
166	22064	1.2	1.5	153.0	42.0	40.875	6.585714285714286	2.2	25.0	137.2	4.6499999999999995	6.35
167	22462	1.346875	0.4730769230769232	130.5	44.285714285714285	12.526315789473685	4.993258426966292	3.9666666666666663	23.895833333333332	137.29166666666666	4.011224489795918	3.7
168	22709	2.494607843137254	7.451648351648355	195.47457627118644	50.0	21.927083333333332	18.13229166666667	23.41111111111111	24.789473684210527	138.98947368421054	4.178571428571429	4.121052631578947
169	22844	1.191666666666666	8.609756097560972	97.42222222222222	49.64	34.660583941605836	9.007942238267148	6.166666666666667	23.424908424908423	139.03636363636363	4.082733812949641	4.3
170	22963	1.5291139240506333	0.6127659574468085	148.66666666666666	46.0	14.290697674418604	2.2936842105263153	2.66	25.75581395348837	137.06976744186048	4.111111111111111	4.2625
171	22984	1.519354838709678	0.3625	115.10416666666667	47.69230769230769	49.666666666666664	6.823529411764706	6.7	25.72222222222222	137.86486486486487	4.583333333333333	4.574999999999999
172	22996	4.809523809523808	3.3285714285714283	111.48275862068965	90.0	11.071428571428571	15.407692307692306	18.9	12.5	140.14285714285714	4.471428571428572	4.325
173	23028	1.20625	0.67	107.65714285714286	71.42857142857143	9.795454545454545	5.336170212765956	5.633333333333334	31.121951219512194	139.17073170731706	4.381818181818182	3.7714285714285714
174	23244	1.2428571428571429	1.6148936170212764	126.14285714285714	60.0	30.065989847715738	5.210463917525771	6.599999999999999	21.908163265306122	141.03553299492387	4.065174129353232	3.9176470588235297
175	23469	1.5944055944055937	1.8551724137931047	132.02142857142857	57.5	45.96195652173913	8.826203208556151	10.230434782608693	21.237837837837837	137.38709677419354	4.491752577319587	4.2046511627906975
176	23748	2.347540983606556	8.530434782608694	119.12068965517241	50.0	38.83076923076923	12.108571428571436	6.6	23.0	135.3582089552239	4.494117647058823	5.015384615384615
177	23752	1.2285714285714284	0.3666666666666667	265.8	40.0	17.875	5.441666666666666	6.2	25.266666666666666	137.53333333333333	4.4750000000000005	4.025
178	23847	1.1764705882352944	0.6186046511627907	142.0	34.333333333333336	47.28421052631579	4.797789473684212	6.0	19.960416666666667	138.07291666666666	4.975999999999999	4.3
179	23872	2.0075	7.414285714285715	112.62962962962963	48.0	37.008620689655174	4.955826086956521	4.9	24.714285714285715	135.2051282051282	4.404878048780489	4.485714285714285
180	24248	1.8226415094339627	0.9583333333333335	70.0	52.0	22.375	4.043478260869565	4.42	23.425	140.65853658536585	4.822222222222221	4.9
181	24276	2.4292452830188673	0.9950000000000001	97.55	66.0	19.647058823529413	4.210975609756096	3.755555555555556	21.452380952380953	133.33136094674558	4.2342857142857175	4.514285714285714
182	24587	1.15	0.5625000000000001	145.92156862745097	45.13157894736842	15.166666666666666	5.516666666666667	6.1	25.633333333333333	138.7	3.6060606060606055	3.9333333333333336
183	24653	1.2	0.55	95.36363636363636	65.57142857142857	78.11764705882354	6.053846153846154	4.9	41.294117647058826	138.61904761904762	4.863157894736842	4.819999999999999
184	24687	1.1149999999999998	0.5	128.0909090909091	40.833333333333336	21.491525423728813	7.947999999999999	6.225	25.677966101694917	139.4923076923077	3.787878787878789	4.033333333333333
185	24712	2.907920792079206	31.910714285714274	106.33333333333333	95.0	81.8	4.384848484848484	4.25	22.6	139.2289156626506	4.432558139534883	6.65
186	24806	1.704761904761905	0.7999999999999999	157.125	70.0	14.826086956521738	5.595348837209301	6.6	25.217391304347824	138.19565217391303	4.110204081632653	3.8
187	24865	2.1772727272727277	0.5888888888888889	146.4090909090909	64.0909090909091	23.622222222222224	18.60434782608696	11.633333333333333	26.651162790697676	139.88636363636363	4.32	4.318181818181819
188	24902	1.8682926829268292	9.62127659574468	87.1	100.0	22.458823529411763	10.315476190476186	15.9	26.40963855421687	138.83333333333334	3.8573033707865174	4.533333333333333
189	24978	1.325	0.5857142857142856	72.25	100.0	34.0	6.379166666666666	3.8600000000000003	19.0	139.54545454545453	4.489473684210526	5.300000000000001
190	25038	1.075	0.2333333333333333	87.27272727272727	48.57142857142857	16.58823529411765	9.611764705882354	17.5	35.88235294117647	140.52941176470588	4.3625	4.25
191	25189	1.1913043478260865	0.9354545454545454	107.37735849056604	48.8235294117647	17.690058479532162	11.913114754098363	15.5	22.376712328767123	137.66438356164383	4.008552631578947	3.6714285714285717
192	25256	1.2529752066115698	10.925088339222611	111.17857142857143	45.21739130434783	17.792838874680307	10.088714285714282	8.5	26.484536082474225	135.70737913486005	3.9921914357682646	4.425
193	25304	1.2214285714285713	0.825	110.25531914893617	48.95238095238095	23.454545454545453	11.24255319148936	8.4	31.144329896907216	134.2828282828283	4.344554455445544	4.1000000000000005
194	25498	2.446153846153847	13.226923076923073	88.55	52.666666666666664	94.96153846153847	8.63265306122449	6.6	18.137254901960784	135.45098039215685	4.233962264150944	4.6
195	25581	1.02962962962963	0.30434782608695654	120.39024390243902	45.970588235294116	15.87037037037037	4.8864583333333345	5.0928571428571425	26.327102803738317	136.89285714285714	4.355752212389379	4.35
196	25708	2.9015748031496065	0.2692307692307693	106.6140350877193	60.47826086956522	45.28947368421053	3.5173825503355713	3.675	23.956521739130434	138.6056338028169	5.266666666666664	6.205555555555556
197	25790	2.0009433962264147	0.4785714285714286	208.11111111111111	100.0	39.08759124087591	9.953284671532847	9.1	24.252173913043478	139.66101694915255	4.4173228346456686	4.5760000000000005
198	25857	1.4842105263157894	0.7442622950819673	142.0	53.333333333333336	32.45652173913044	6.723076923076924	6.9	24.118279569892472	140.89247311827958	3.8336842105263162	5.7
199	26040	1.1159999999999999	0.4624999999999999	107.25333333333333	37.27272727272727	25.37735849056604	15.92745098039216	14.7	32.44	137.19230769230768	3.8438596491228068	3.6066666666666665
200	26125	1.1745098039215687	0.775	104.02127659574468	55.0	17.625	11.246753246753245	8.8	24.73611111111111	137.69444444444446	4.249315068493151	4.38
201	26161	1.2728813559322036	0.46470588235294114	87.16666666666667	50.0	35.064516129032256	8.324409448818896	5.602857142857142	21.833333333333332	135.81967213114754	4.414925373134328	4.422222222222222
202	26201	1.68875	8.311170212765957	266.45454545454544	100.0	40.29347826086956	9.510707070707065	15.887500000000001	24.81967213114754	135.39673913043478	4.2217391304347816	4.006666666666666
203	26274	1.1771186440677968	0.32203389830508455	132.1860465116279	71.8	29.79291553133515	4.994252873563219	3.516666666666667	22.399441340782122	136.02739726027397	4.428266666666665	4.3825
204	26542	1.3777777777777778	0.5	94.67647058823529	64.28571428571429	16.625	18.073333333333334	9.4	22.5	139.375	4.0062500000000005	3.3
205	26589	1.42	0.6333333333333333	92.33333333333333	50.0	20.785714285714285	11.724137931034488	11.8	21.62962962962963	137.75	3.7837837837837847	3.1
206	26645	1.5984848484848477	0.8083333333333332	104.03351955307262	60.14705882352941	40.260416666666664	11.61123595505618	10.1	25.333333333333332	139.7047619047619	4.238181818181819	4.175757575757577
207	27201	1.0666666666666667	1.0333333333333334	145.6315789473684	48.0	19.27777777777778	15.194736842105263	13.0	24.352941176470587	139.52941176470588	4.183333333333334	3.425
208	27355	1.1454545454545453	0.68	156.57142857142858	45.0	48.166666666666664	7.0894736842105255	6.025	26.86111111111111	136.05405405405406	4.7475000000000005	4.6000000000000005
209	27597	1.2666666666666673	0.6199999999999998	84.73913043478261	66.66666666666667	106.19672131147541	5.203703703703702	1.95	25.910569105691057	141.41935483870967	4.255813953488371	5.40625
210	28057	1.7061904761904758	6.824324324324324	85.33333333333333	100.0	22.19047619047619	10.047619047619051	8.6	25.813953488372093	130.69767441860466	4.735555555555555	4.550000000000001
211	28092	1.0928571428571427	1.345	88.5	42.5	19.975	7.865217391304348	11.7	25.923076923076923	139.55737704918033	3.580487804878049	3.5
212	28325	2.5	1.05	164.4	50.0	84.125	6.316666666666666	5.0	14.5	134.11111111111111	4.700000000000001	5.3
213	28713	2.3499999999999996	1.671428571428571	87.66666666666667	50.0	15.055555555555555	6.0181818181818185	7.5	18.352941176470587	136.58823529411765	4.1000000000000005	5.1
214	28772	2.052272727272727	0.43333333333333335	312.0	20.0	10.692307692307692	10.759259259259258	11.9	26.6	139.21052631578948	4.165217391304348	4.38
215	28827	1.2552631578947373	0.6	112.05882352941177	40.0	31.384615384615383	11.493055555555554	10.26	28.153846153846153	139.16666666666666	3.8102564102564087	3.866666666666667
216	28972	1.2042253521126765	0.828776978417266	106.41176470588235	46.30612244897959	43.823170731707314	6.0145625	0.8	23.17058823529412	137.45664739884393	3.903999999999999	4.933333333333334
217	29012	1.6689655172413793	1.2687499999999998	187.16666666666666	53.07692307692308	15.692307692307692	5.211111111111112	3.9750000000000005	23.305555555555557	138.6315789473684	3.951351351351351	3.975
218	29058	1.7000000000000002	1.488888888888889	84.89189189189189	68.88888888888889	13.6	6.314545454545455	2.7	19.2	138.0	3.9904761904761905	4.475
219	29553	1.3062500000000004	0.21666666666666667	201.47619047619048	68.0	49.06818181818182	11.917777777777784	12.3	24.333333333333332	135.85714285714286	4.547916666666667	4.8
220	29713	1.0	0.4	137.0	30.0	8.166666666666666	20.05	18.5	27.25	137.56521739130434	3.991666666666667	3.6
221	29812	1.41	1.2538461538461538	95.91608391608392	93.625	18.89830508474576	24.04629629629629	34.8	28.06779661016949	135.98305084745763	4.193333333333334	3.7704545454545464
222	30084	1.2519230769230774	0.7319148936170212	149.27272727272728	50.0	13.064814814814815	8.386842105263154	10.7	25.537037037037038	139.18584070796462	3.8372727272727265	3.875
223	30135	1.81	2.4	181.34666666666666	76.66666666666667	25.666666666666668	8.44375	3.6	22.416666666666668	141.27272727272728	4.718181818181818	4.9734693877551015
224	30558	1.3142857142857145	0.4000000000000001	118.6	70.0	13.545454545454545	6.192	5.45	28.714285714285715	137.2173913043478	3.8653846153846154	4.05
225	30855	1.1	1.2	188.6	50.0	13.2	12.149999999999999	21.3	24.210526315789473	140.21052631578948	3.952631578947369	3.8
226	31439	2.7925925925925923	0.86	113.18181818181819	68.8	61.26315789473684	6.27857142857143	7.0	24.606060606060606	135.4848484848485	4.660377358490566	5.3999999999999995
227	31827	1.1749999999999998	0.4571428571428572	103.33333333333333	66.33333333333333	13.043478260869565	10.661904761904761	11.4	26.772727272727273	138.07407407407408	4.08	3.4
228	32203	1.7388888888888885	3.9666666666666663	142.375	53.333333333333336	30.333333333333332	4.448717948717947	4.1571428571428575	17.555555555555557	137.2439024390244	3.6320000000000006	3.8499999999999996
229	32285	1.1875000000000002	0.5	82.56666666666666	77.6470588235294	15.466666666666667	8.315384615384616	5.0	20.4	128.73333333333332	4.633333333333334	5.4
230	32370	1.2	0.6	216.0	42.5	5.0	5.08	8.8	24.23076923076923	141.6153846153846	3.5384615384615383	3.4
231	32526	1.1214285714285714	0.35833333333333334	122.91666666666667	54.666666666666664	12.934782608695652	2.9488888888888893	1.5750000000000002	25.934782608695652	140.65217391304347	4.295744680851064	2.9
232	32681	1.3047619047619048	0.5793103448275861	163.5	70.0	15.127659574468085	11.466600000000001	17.3	23.956521739130434	136.45652173913044	3.8934782608695655	3.3
233	40310	1.1695652173913034	0.3454545454545455	102.73611111111111	52.857142857142854	18.970588235294116	4.68456790123457	3.1	26.251461988304094	140.5084745762712	3.977222222222221	4.1
234	40822	1.2520000000000002	1.2089887640449435	126.04545454545455	40.0	28.67669172932331	4.936875	7.425	22.830882352941178	134.29931972789115	3.5530612244897957	3.8
235	41493	1.466666666666667	0.25	117.26666666666667	50.0	7.818181818181818	54.88222222222222	37.0	27.045454545454547	134.6	3.9466666666666663	3.625
236	42184	1.28	0.55	82.72727272727273	80.0	19.486486486486488	17.615151515151517	17.6	29.36111111111111	139.7	3.9575000000000005	3.8333333333333335
237	42530	1.36	0.25	118.6	62.857142857142854	13.513513513513514	19.83548387096774	33.6	27.594594594594593	137.9	4.867500000000001	3.6
238	45317	1.253623188405798	0.39452054794520536	160.25	100.0	26.116666666666667	3.5043478260869563	2.8499999999999996	22.091666666666665	131.28688524590163	3.954918032786885	4.2
239	46415	1.2636363636363637	0.5526315789473684	88.18823529411765	63.191489361702125	29.313725490196077	19.183720930232557	4.7	26.607142857142858	137.79310344827587	4.158620689655173	3.9624999999999995
240	47598	1.0599999999999998	0.8	216.3846153846154	50.0	12.5	9.37142857142857	7.7	27.333333333333332	137.85714285714286	4.25	5.053846153846154
241	47927	1.8	0.39999999999999997	113.13333333333334	76.0	28.25	10.771428571428572	5.5	18.0	143.25	4.4125000000000005	3.8
242	48872	1.526363636363635	0.1793103448275863	104.54861111111111	53.73684210526316	51.655660377358494	8.637500000000001	3.8	23.294392523364486	138.6255707762557	4.511415525114157	4.397727272727273
243	49558	1.1466666666666667	1.0	95.85567010309278	64.45454545454545	32.73170731707317	10.321212121212122	3.5	23.05	137.9318181818182	4.6355555555555545	4.8999999999999995
244	49763	1.5166666666666666	1.7818181818181815	134.0	50.0	30.357142857142858	12.58	7.0	21.214285714285715	140.73333333333332	3.9266666666666667	5.5
245	51482	1.1945945945945953	1.7777777777777775	130.29032258064515	67.14285714285714	36.670212765957444	9.37439024390244	6.35	20.56	132.59405940594058	4.612000000000001	5.175
246	53070	1.25	0.55	146.85714285714286	52.0	13.666666666666666	8.088235294117647	12.350000000000001	26.642857142857142	137.0	4.38	3.7750000000000004
247	54655	1.3363636363636362	0.5714285714285714	170.30769230769232	71.66666666666667	5.9411764705882355	7.44375	5.6	25.764705882352942	138.7058823529412	4.194117647058824	4.0
248	54681	2.462162162162162	1.4666666666666666	116.63636363636364	53.333333333333336	119.18	7.792105263157894	8.266666666666667	33.5	138.37735849056602	4.143396226415094	4.9
249	54922	1.490121951219512	0.23478260869565215	106.20289855072464	50.0	20.569444444444443	7.372058823529413	6.3	23.176470588235293	134.87012987012986	4.274358974358975	3.7896551724137937
250	55570	1.1	0.25	114.08	47.0	26.68421052631579	8.873333333333331	9.5	23.57894736842105	141.05263157894737	4.0	4.15
251	55713	1.6687500000000002	1.3944444444444444	158.0	60.0	29.24	21.399999999999995	6.8	26.208333333333332	142.6153846153846	4.141071428571428	3.7833333333333337
252	55921	1.866666666666666	20.729257641921404	151.19254658385094	50.0	36.38610038610039	9.542097902097897	7.911111111111111	23.73076923076923	136.0801393728223	3.957092198581563	4.014117647058823
253	55973	1.7193333333333336	0.3045454545454546	164.81012658227849	48.0	63.43396226415094	4.952879581151831	2.8	26.66509433962264	135.83255813953488	4.306976744186048	5.137931034482759
254	56985	1.457894736842105	1.4865384615384616	113.04878048780488	49.411764705882355	21.378238341968913	3.2483695652173923	5.4	23.95035460992908	139.3734939759036	3.9691489361702117	4.0
255	57126	1.0	0.2	206.33333333333334	100.0	11.75	12.9	17.5	20.333333333333332	138.33333333333334	3.9	3.8333333333333335
256	57935	1.4322580645161287	1.1357142857142857	96.6043956043956	54.945454545454545	16.166666666666668	9.740740740740744	9.5	22.414893617021278	141.11340206185568	3.8896907216494836	3.9999999999999996
257	58433	1.1700000000000002	0.39795918367346944	103.0	66.66666666666667	12.580357142857142	8.746428571428574	6.6	23.794642857142858	138.17857142857142	4.293805309734512	4.1
258	59113	2.19	2.4	168.85	46.15384615384615	70.3157894736842	16.7625	13.4	15.526315789473685	133.1578947368421	4.336842105263158	4.7
259	59156	1.0559322033898308	0.6770270270270269	102.38461538461539	58.0	12.315217391304348	3.272631578947369	3.2	25.417582417582416	135.51546391752578	3.864948453608249	2.9
260	59344	1.446153846153846	1.7333333333333334	151.1	40.0	16.041666666666668	7.004347826086956	6.4	28.24	138.48	3.9519999999999986	6.25
261	61924	1.4833333333333334	25.933333333333334	82.0	20.0	49.310344827586206	11.476	9.3	23.379310344827587	135.09375	4.521875	4.1
262	63329	1.2285714285714284	0.34285714285714286	159.66666666666666	50.0	10.264705882352942	11.106060606060606	6.2	24.87878787878788	138.48888888888888	3.8166666666666678	4.4399999999999995
263	63944	1.4115384615384614	8.013636363636365	100.4888888888889	57.72727272727273	47.3469387755102	8.150000000000002	9.2	20.71186440677966	133.57627118644066	3.98813559322034	2.95
264	64538	1.06	0.3	277.6666666666667	80.0	40.03333333333333	11.734375000000002	8.4	25.833333333333332	142.0	4.264705882352941	3.95
265	64992	1.1	0.20000000000000004	140.0	30.5	20.7	11.424999999999999	8.2	20.4	138.0952380952381	4.24	3.7
266	65837	1.1647058823529415	0.39999999999999997	104.65306122448979	57.4	16.673076923076923	9.381249999999998	10.4	27.846153846153847	138.64150943396226	3.603773584905661	3.45
267	66002	1.054166666666667	0.2566666666666667	89.3931623931624	54.391891891891895	18.734375	9.113999999999999	5.566666666666666	23.383333333333333	135.9344262295082	4.672463768115943	5.366666666666667
268	66508	1.1357723577235765	0.8062992125984254	126.99137931034483	48.39506172839506	53.78238341968912	6.450819672131147	8.925	22.57075471698113	135.29767441860466	4.271171171171173	4.0
269	67053	1.2	0.3923076923076923	95.22222222222223	56.666666666666664	24.545454545454547	7.117857142857143	5.3	27.79310344827586	141.0	4.223333333333334	4.1000000000000005
270	67512	1.2000000000000002	0.52	103.14285714285714	39.666666666666664	69.27906976744185	6.674999999999998	5.2	30.488372093023255	134.8139534883721	4.288888888888889	4.3
271	68272	1.05	0.2	153.0	70.0	6.333333333333333	10.319999999999999	8.4	27.833333333333332	143.0	3.4166666666666665	3.3
272	68944	1.045762711864407	0.304	102.75862068965517	47.5	18.833333333333332	7.528372093023257	12.5	24.75824175824176	137.40425531914894	3.9627659574468086	5.75
273	68949	1.2700000000000002	0.6546874999999998	123.02325581395348	60.0	60.15584415584416	7.2893333333333326	6.1	27.173333333333332	137.23684210526315	4.725301204819278	4.640000000000001
274	69131	1.5	0.3	236.4	50.0	26.375	5.1842105263157885	7.3	27.5625	133.125	4.0062500000000005	3.63
275	72670	1.128169014084507	6.425742574257426	113.73793103448276	51.55128205128205	80.26751592356688	7.541793103448276	7.45	23.727810650887573	136.87005649717514	4.244632768361582	3.6399999999999997
276	72931	2.05625	4.328125	103.38888888888889	60.0	9.236842105263158	5.591428571428572	5.8	18.86842105263158	127.7948717948718	3.756097560975609	3.0
277	73129	1.5480000000000005	0.525	80.26470588235294	57.53333333333333	34.08108108108108	8.96551724137931	13.8	32.08108108108108	140.44736842105263	3.965789473684212	4.1
278	73695	1.5747368421052634	1.3339285714285716	127.4014598540146	46.07142857142857	43.589285714285715	18.456321839080463	21.5	20.629032258064516	138.216	4.096031746031747	4.3
279	77282	2.8095238095238098	41.8	92.25	50.0	65.0	7.1208333333333345	5.5	20.05128205128205	143.8372093023256	4.451162790697674	5.1
280	78686	1.8249999999999997	0.20000000000000004	115.25	40.0	19.402985074626866	5.323728813559322	5.800000000000001	27.91044776119403	138.15714285714284	4.082857142857143	4.2
281	80658	1.18	2.614285714285714	106.3905325443787	53.25	36.64705882352941	5.932920353982301	5.05	27.163793103448278	140.43589743589743	4.183333333333334	4.245454545454546
282	81660	1.8312500000000003	0.2956521739130435	77.25	60.0	20.385416666666668	13.322340425531916	13.266666666666666	24.568421052631578	135.71	4.0699999999999985	5.4
283	82003	1.0666666666666667	0.43333333333333335	110.5	46.0	16.3125	9.528571428571428	15.4	24.6875	133.6216216216216	3.8714285714285706	4.2
284	85828	1.3333333333333333	1.625	76.0	94.0	13.714285714285714	7.942105263157895	10.5	23.5	136.72727272727272	3.850000000000001	4.0
285	86270	1.0750000000000002	0.2857142857142857	30.0	50.0	22.61111111111111	8.053333333333333	6.0	23.166666666666668	132.1818181818182	3.8863636363636362	3.6
286	89992	1.2871794871794873	0.6659090909090909	150.625	66.66666666666667	36.561797752808985	5.945555555555557	1.4	24.258426966292134	139.58947368421053	3.9610526315789465	3.55
287	92175	1.354545454545455	1.9	84.21052631578948	40.0	23.36842105263158	5.368181818181818	5.2	28.42105263157895	137.3684210526316	4.157894736842105	3.866666666666667
288	92281	2.0281249999999997	6.896296296296297	95.64285714285714	70.0	24.641025641025642	5.2285714285714295	4.75	19.1	129.92	4.269047619047619	4.0
289	93564	1.1416666666666666	1.1777777777777778	287.3333333333333	50.0	16.258064516129032	6.188235294117648	4.1	25.193548387096776	139.8181818181818	4.03939393939394	4.033333333333333
290	94300	1.427777777777778	0.7692307692307694	117.0	48.57142857142857	41.0	14.055172413793104	18.6	23.86046511627907	134.25	4.431249999999999	4.677777777777777
291	94897	2.013333333333333	0.5	154.62962962962962	51.0	7.083333333333333	10.036363636363637	9.4	26.25	132.41666666666666	3.8874999999999993	3.7090909090909094
292	95280	1.3090909090909089	1.7833333333333332	83.17647058823529	42.857142857142854	25.903225806451612	6.640909090909091	6.7	25.258064516129032	138.75	3.603125	4.4750000000000005
293	95925	1.1733333333333331	0.9500000000000001	185.5	60.0	5.5	3.9394736842105282	2.7	26.62962962962963	132.46875	3.871428571428571	3.9333333333333336
294	96260	1.3953703703703693	1.5207317073170725	113.17441860465117	47.27272727272727	18.637254901960784	12.586516853932592	10.233333333333333	19.376237623762375	137.4218009478673	3.6981308411214986	3.7199999999999998
295	96833	1.9500000000000004	3.2588235294117647	101.9375	56.92307692307692	27.03846153846154	11.576190476190474	18.0	27.73076923076923	139.7	4.459999999999999	5.9
296	99115	3.057142857142857	13.908333333333333	133.06410256410257	100.0	23.355555555555554	7.363888888888888	3.6	21.891304347826086	132.91304347826087	4.617391304347825	4.188888888888888
297	99647	1.0857142857142859	0.2857142857142857	110.0	70.0	14.023809523809524	5.123684210526317	4.425	23.78048780487805	133.67441860465115	4.197560975609755	4.8
298	99650	1.248648648648649	0.35	122.82051282051282	65.0	53.439655172413794	5.555789473684213	5.3	26.68695652173913	140.53781512605042	4.395081967213115	4.9818181818181815
299	99715	1.7289473684210523	0.3333333333333333	115.61538461538461	60.0	45.142857142857146	15.643999999999995	10.9	26.693548387096776	144.0	4.504687500000002	5.449999999999999
