# Supplementary material for: Application of machine learning techniques for warfarin dosage prediction: a case study on the MIMIC-III dataset
Source: PeerJ Comput Sci. 2025 Jan 2;11:e2612. doi: 10.7717/peerj-cs.2612 (PMC11784795; doi:10.7717/peerj-cs.2612)
Supplement: Supplemental Information 4 [file peerj-cs-11-2612-s004.csv]

	SUBJECT_ID	INR	bilrubin	PO2	Oxygen	urea_nitrogen	wbc	wbc_count	bicarbonate	sodium_data	potassium_data	potassium_whole_blood_data
0	68	0.05324616993050279	0.03402278095868632	0.05927970538607873	0.45454544938016533	0.2335022778864807	0.08074419648148914	0.14995482881784566	0.3674763661225299	0.4988307337113401	0.40827756058706344	0.3645319299182438
1	135	0.0074309974824311375	0.0038968824005543795	0.28165840379828355	0.3749999957386364	0.09809073306979564	0.1547572466907172	0.29810297295113897	0.5678646759522208	0.5716175273498526	0.4833629020421704	0.20935955434493728
2	231	0.03790201890509849	0.024780175265063743	0.3013718719859885	0.6096040986445281	0.0750694385738232	0.13845076724032163	0.23925667179714794	0.4980368315313328	0.2966890633765685	0.5533595121512335	0.31609187616784645
3	250	0.028851985123112697	0.015987209848428226	0.530063469879698	0.931818171229339	0.05847320484990443	0.2522276045952066	0.7289972702168762	0.47810327732813823	0.5741926041429047	0.5506416218185151	0.3548225013109424
4	421	0.026671973106583154	0.008221993636334515	0.33123028286678147	0.3323863598592459	0.08393180284989955	0.16068600766185043	0.4715447026681652	0.5673512359197143	0.7439867301847313	0.26498197581419874	0.17241375063700717
5	441	0.019480760317350743	0.0318896390385693	0.26498422629342516	0.6590909016012397	0.3476966163277578	0.18688167950633464	0.34417343240722414	0.40702431070072354	0.852930035872577	0.46196006476143814	0.30520446541333573
6	502	0.008269079905261718	0.016108851662492343	0.17524365498651892	0.5982480992623321	0.22065186223589425	0.17795000700007224	0.3279132702462529	0.4892350024026496	0.631957840311355	0.48540225699527234	0.7142855383533155
7	518	0.0690579916412397	0.01239008763253187	0.49842271136144256	0.9999999886363637	0.38233282118084677	0.081114391149729	0.1481029770161795	0.5520386420090785	0.5194722222905623	0.8522769839430009	0.6744977497447754
8	843	0.0071656047152014605	0.018135491171810767	0.16937636442565088	0.3181818145661158	0.3496503465880765	0.1860660691202412	0.5067750540169362	0.3782341572798095	0.6292414396678294	0.4061146083640765	0.6568142881409801
9	1079	0.013462651283105764	0.011750599238594743	0.1663110033721865	0.617718439582414	0.29848555598699883	0.20618757736945292	0.1842818378243405	0.45263792339391357	0.501812067257135	0.4761651786782819	0.29556642966344104
10	1113	0.03914707139333652	0.010830045381193313	0.18828626750683136	0.5723140430832082	0.31529164201005744	0.15258916254724578	0.23170731079383985	0.41850601833287265	0.34547404272269583	0.5530041838938926	0.6798027882259142
11	1137	0.011677281758106074	0.0157035658027303	0.35672975702398607	0.34659090515237606	0.3932804476395293	0.12685836145197302	0.20392953376884734	0.2917272911968914	0.7425134891348603	0.36115610144342636	0.44334964449516145
12	1205	0.013837029794871763	0.00578108927554771	0.44794952540079014	0.40909090444214885	0.1319713874471321	0.10493622822125703	0.10298102701948438	0.4477052452461859	0.7145070878487858	0.2974752193451321	0.24014772410154583
13	1527	0.013800423895943518	0.057335948047317585	0.5056782318432864	0.5681818117252067	0.1304331495220178	0.1290122466041113	0.21752483602010386	0.5369501813634067	0.6512660831571505	0.30605231861971927	0.48029544820309145
14	1620	0.02200653676202966	0.06853183955026236	0.10883280722765676	0.4886363580836778	0.12940708359758588	0.11117446947463756	0.2466124594413968	0.640264519040618	0.7140931882468772	0.3584134326678829	0.492610716105735
15	1780	0.03935916550945256	0.010391686401478337	0.41145959588716946	0.3977272682076447	0.29152990851613003	0.14135746047224562	0.4878048648291365	0.4316263092940131	0.4934839985082302	0.5850144706347584	0.34766948617462434
16	1900	0.03211252483479167	0.006699983363959609	0.2629430312729576	0.2007575734762397	0.3721728785642865	0.07854903104651718	0.23897511054760734	0.4198105751501596	0.6725678688169492	0.7238800469348123	0.6271313347346087
17	2322	0.03061794451407715	0.012889687940295255	0.22644849348713567	0.5377604105557529	0.4235566798397521	0.23107547829828315	0.17615175674385486	0.42946774331917065	0.7947170841936743	0.32823083815685816	0.312618339067101
18	2343	0.0898739764637811	0.005245803231515512	0.2464353304528854	0.5110192779395192	0.16710457026533043	0.11152107196196272	0.14479287257626752	0.2731500972934733	0.6814874705200454	0.47411027308828274	0.41050893008811257
19	2365	0.040870486153371244	0.0664292470346485	0.5208652529760899	0.41433565962730456	0.18864188339587254	0.04829873387695404	0.09729871228581162	0.521589400464336	0.6682108970544228	0.5682780888678168	0.3891624657235304
20	2394	0.017288443122390803	0.006976237024768679	0.357284728397396	0.41985645455904747	0.10634837131291619	0.06800790390682492	0.1021680189114358	0.5451894875778508	0.7196975810972113	0.36044667833821925	0.29556642966344093
21	2425	0.004549590295366006	0.009013478655924188	0.2612560932395133	0.6363636291322315	0.07486091235556258	0.08280834428722486	0.11653116215362708	0.5385150108382429	0.4200171967180233	0.21444795969689953	0.22167482224758073
22	2570	0.08629056260210845	0.27937649210128324	0.20388510644631963	0.5971074312312172	0.27850761710888405	0.2173615255830026	0.15176151350239803	0.2300211345629249	0.7740829402035202	0.512253763877778	0.5603446895702734
23	2580	0.0003538570229729192	0.006294963877818612	0.5268138784643095	0.5454545392561985	0.12131591986806736	0.07344443317841119	0.10840108107314143	0.374811223729766	0.390837599156189	0.5632376377053199	0.29556642966344093
24	2690	0.020354471364920045	0.025668353589976423	0.35843848467369566	0.29292928960055103	0.23930223482626087	0.040382198083918686	0.09078590539875596	0.29999567613595757	0.5989777182760238	0.4110143572773737	0.5911328593268819
25	2714	0.06581740627296144	0.0143884888635854	0.5432176639015215	0.5454545392561985	0.4627196783203158	0.01704960055927403	0.1571815675560551	0.0	0.994788480341301	0.9830048655520826	0.6342362969861338
26	2938	0.07643311696214877	0.18864907621145302	0.2048370130236477	0.47727272184917363	0.2985716306913423	0.11587183053061122	0.12466124323411265	0.5380851540668422	0.2971036117239359	0.5816702690122004	0.48440053750397255
27	3132	0.01082364729031576	0.01618046183560702	0.0694981948440169	0.3516639570427797	0.3008049715263668	0.12922999803130641	0.38075879726940937	0.5218580609464614	0.6001098641074518	0.30209935648534897	0.3497536084350716
28	3178	0.0388989970253793	0.0063948839393712905	0.11777076724152227	0.0	0.28760474154680865	0.2306060283527376	0.32032519457113295	0.40064885117203003	0.9269580070035011	0.3480238915181499	0.32019696546872767
29	3218	0.024987749776087104	0.021800740702402118	0.47826421331008445	0.9999999886363637	0.07444385991904133	0.12041810705940814	0.16802167566336926	0.5288432334817246	0.5998195703045215	0.38916412563699765	0.4194888129337899
30	3677	0.11791302354397336	0.11067146017574438	0.1470516860199777	0.6117424172908058	0.15691597924111655	0.10017328698780584	0.16531164863654071	0.37096042348596703	0.5707055209856476	0.2501116792811656	0.6896550025480289
31	3791	0.028662418860805783	0.0631494789012915	0.27020140657301184	0.42676767191804416	0.04995361406332186	0.1450851848417795	0.2899728918706534	0.46152554033086857	0.6603861467992086	0.3239910890405213	0.19704428644229394
32	3818	0.0066727324332034625	0.011191046893899756	0.2138350601636569	0.505681812435434	0.05505092162080368	0.1891146006414459	0.3821138107828236	0.6652715849763166	0.6052314762020065	0.3869791024729601	0.17241375063700717
33	3826	0.19379569624816426	0.4604316436347328	0.22020962584445933	0.3977272682076447	0.6666460535310692	0.30172423449067276	0.5826558107681352	0.46915582970284064	0.46696479705724814	0.6230278170121646	0.6798027882259142
34	3964	0.017288443122390803	0.0143884888635854	0.19137749676747373	0.7272727190082646	0.07882291050251436	0.12918492094120254	0.16260162160971217	0.49418603128753386	0.26860341284250705	0.6282420768354361	0.2463053580528675
35	3984	0.002435368922813565	0.011390887017005108	0.358467337485792	0.34659090515237606	0.06130670816862228	0.02157851519000083	0.03997289864572091	0.4819918305155039	0.7766514479231197	0.2934152900641745	0.2545155366546296
36	4004	0.020883665338556432	0.0481859105467554	0.3998554875213836	0.3914141369662535	0.4577310895603886	0.14436144484465846	0.3062330540316246	0.3804590640873378	0.49044896093554546	0.5126671466385428	0.38485212195760565
37	4235	0.01963906477499658	0.0037684137499866535	0.2527253116653237	0.4633361868445931	0.04913081142433144	0.04825366270876672	0.08672086485851314	0.40336349870817784	0.48536778262068436	0.4225684949175105	0.30925006066637784
38	4313	0.017920330663413867	0.16266986020775723	0.23388913851409465	0.09090908987603308	0.3497322830854804	0.1600974866204435	0.19783197295848315	0.5106969967164254	0.6482260619431321	0.8217795452465654	0.7165246779719782
39	4448	0.006746112921838417	0.010277492045418144	0.4499569816605888	0.38281249564985803	0.18392012450586684	0.06641373366929208	0.09485094593899876	0.30684154323604457	0.5670280759686894	0.24187990798609466	0.17241375063700717
40	4465	0.9999999469214464	0.7884891897244799	0.4534700301152365	0.39393938946280993	0.36971698497607924	0.20174449501154929	0.4010839999706234	0.386659839864532	0.0	0.8742392680533264	0.7290638598364878
41	4661	0.015097899646844194	0.00991933701959297	0.2609283452787299	0.5996503428361413	0.1235602380850225	0.23756104743413486	0.12195121620728412	0.5846277991756773	0.6914263634055074	0.26527839368528955	0.19704428644229394
42	4699	0.026671973106583174	0.07164268413326898	0.2249211349371573	0.4318181769111571	0.08397473471836496	0.18524955175783192	0.1580849098983313	0.5046382033778454	0.42204848362011754	0.45981320794087743	0.2463053580528675
43	4743	0.015392780499321631	0.00359712221589635	0.3484051864228368	0.4724025920343861	0.10828197806406012	0.05769168663675279	0.13712736755752392	0.38713378450992264	0.6830481231218949	0.45153660504679566	0.34482750127401435
44	4829	0.0030077846952697423	0.0	0.20399579325763684	0.9431818074638432	0.164015349126444	0.0209734665160144	0.186991864851169	0.3524065677658448	0.6299859346590175	0.12245887397811571	0.21346464364581838
45	4837	0.006104033646282726	0.023980814772642335	0.42448738036439315	0.6969696890495868	0.1407551973259185	0.1374951006167944	0.18539773130597573	0.5464468917390914	0.738123832129123	0.5955274244627627	0.3725368540549621
46	5163	0.024435793308629362	0.004611695148585066	0.24031095012069553	0.6350596053020425	0.11327144175916878	0.13984689301224898	0.08130081080485609	0.5966173177725864	0.6080977819180818	0.3878895287913089	0.2422002687519864
47	5210	0.0	0.009352517761330508	0.2572349463837054	0.5709247584025008	0.07501504042992913	0.09388190956115414	0.29268291889748194	0.47258806470274844	0.36034927045906945	0.5687608907033035	0.5911328593268819
48	5348	0.021939135424320483	0.006235011840887007	0.5624155007044126	0.5454545392561985	0.0780119752092786	0.06847356649193234	0.0975609729658273	0.5399335381838656	0.7783160263468133	0.4518508353939604	0.42692928729163676
49	5384	0.015464508274248577	0.010246348130129002	0.30886148454331047	0.4222027924050382	0.0900538872930687	0.15487816152945091	0.29403793241089615	0.4694049991303806	0.5490856054106531	0.3588919273183777	0.21551718829625904
50	5629	0.017456946466663615	0.06488926350244396	0.30244479399859686	0.6120129800582941	0.12344752121028703	0.07218421345507851	0.1449864459353267	0.4936359169669913	0.44237319687955867	0.4306795657537107	0.0
51	5692	0.040770963865660065	0.008393285170424813	0.6548370116040894	0.9999999886363637	0.060452259274286074	0.0982971384199486	0.16260162160971217	0.5513845032015234	0.6953110416765432	0.44690170742611063	0.3109605145417451
52	5786	0.03332967097415542	0.05420663339232693	0.2261041002331101	0.4376159505001898	0.20862581287232657	0.09334263933629551	0.14363143242191242	0.49413179466438184	0.8300908604523871	0.35490216424291104	0.40229875148635014
53	5869	0.01684037741148353	0.014204021057642	0.24858044085621311	0.3668831127139906	0.06104911695782975	0.0831578190459446	0.10975609458655573	0.5215946683169266	0.5653637694238713	0.3729872874751763	0.31403933151740593
54	5872	0.03662420187769627	0.14088728678927373	0.2708990527731891	0.5367132806142723	0.4696010435229162	0.07062263684138369	0.15447154052922657	0.3674763661225299	0.8332330672534325	0.45395481250106684	0.423645215850932
55	5989	0.03220098909053489	0.2163069492492339	0.492113563116361	0.5454545392561985	0.10009258476509758	0.09108750930506863	0.2520325134950539	0.48483408783830795	0.9999999452796181	0.21399810198665692	0.5172412519110217
56	6146	0.011616037273360755	0.013097214221981585	0.18296529910736498	0.9999999886363637	0.20092861083008087	0.025233701902079825	0.1051490486409472	0.5279371628361248	0.41665575033611885	0.3534754139577181	0.44334964449516145
57	6447	0.02032150331930147	0.06359356806374783	0.9999999968454258	0.3181818145661158	0.08724416162457786	0.050785682552889705	0.11219511891070141	0.5029658558433956	0.6766806605063508	0.39906956398063403	0.36945803707930125
58	6520	0.009554139620268605	0.03309352438624642	0.3181613329305411	0.9999999886363637	0.14786933598146104	0.35947272312405826	0.46070459456085117	0.6014583237933624	0.5948085463253691	0.4457666304577788	0.6157633951321685
59	6553	0.0001326963836148388	0.026469962635119137	0.3703995782216627	0.4318181769111571	0.171116161386799	0.027397943287409673	0.0	0.5788405087782621	0.5661454891646186	0.41983193302444566	0.4257564046342424
60	6667	0.040127386405128106	0.011990407386321168	0.3758559655758949	0.47646103354670905	0.20052402463486868	0.12711719119514975	0.1924119189048261	0.48630105935975515	0.6482260619431321	0.29112201281899736	0.29121986452133086
61	7101	0.012046523869034322	0.010341726370702005	0.2029442685501232	0.10227272611053721	0.1973894800936528	0.05658828372861672	0.13078389688731787	0.323030250238682	0.674616033332914	0.28060027519094644	0.25862062595551083
62	7650	0.05573248111823345	0.6833847044066705	0.16626157055686216	0.6035353466769974	0.3300602047621625	0.18584027975314407	0.11653116215362708	0.3723950353415	0.5666617191820937	0.18370030811373306	0.16420357203524497
63	7676	0.0042945375060803245	0.0031974419696856452	0.3323924943856123	0.09090908987603308	0.5127957601626161	0.17615234063002413	0.2294489549381494	0.4464832609204733	0.6057898474453977	0.45617150266748113	0.3645319299182438
64	7798	0.04934475175525694	0.006294963877818612	0.5033298266631726	0.9147727168775828	0.06693691606165901	0.07306343651786876	0.14471544323264382	0.45696162893081066	0.5869913489178918	0.5400116507394391	0.3916255193040595
65	8102	0.0074309974824311375	0.004316546659075621	0.5141955819741464	0.4318181769111571	0.14998248248395094	0.11396049728355667	0.2168021621462829	0.594306837626307	0.9047278518759869	0.4211200894110462	0.34482750127401435
66	8453	0.015392780499321631	0.004316546659075621	0.2904383761097887	0.5427489115813164	0.07677935356356029	0.08842704544469966	0.19783197295848315	0.45842860045225786	0.7175385456227665	0.19960749243856032	0.21008398186862218
67	8505	0.08679607263492685	0.11642685572117857	0.21766561445531352	0.6534090834839877	0.12908679546063945	0.0912450367704852	0.15853658106946936	0.46175373590087154	0.31990377082907806	0.4897991641282015	0.5726599574729168
68	8874	0.015392780499321631	0.0287769777271708	0.17374423628763042	0.40909090444214885	0.19559759272846153	0.13551025455254537	0.19376693241824033	0.6075707051327257	0.49014495881414333	0.5224505386432862	0.5172412519110219
69	8892	0.01476832692936945	0.5639851619711429	0.24378255370239527	0.4381313081525483	0.6604081690751202	0.12145473941247215	0.08130081080485609	0.35399608727679854	0.5977149402332771	0.4416046815738982	0.32019696546872767
70	9075	0.014508137941889356	0.005995203693160583	0.5236593043417688	0.4318181769111571	0.056927657585149255	0.07353444887293498	0.11382113512679852	0.594306837626307	0.6687462051377605	0.39385787910048603	0.24630535805286738
71	9282	0.012738852827024796	0.005755395545434161	0.28194006220208184	0.6212121141528927	0.03503240466778416	0.1261636249378281	0.1355013513414268	0.45588070254658636	0.45075685786728836	0.38275472435582103	0.31315966952436
72	9356	0.04366990833765185	0.1796060041376795	0.3545741313735832	0.4798950994417515	0.13516838217194177	0.042996373192895836	0.1151048321395068	0.4259177980636529	0.5985665246551689	0.3137079923722363	0.37629985258076953
73	9653	0.019942370794687626	0.01758593083327105	0.2012432726997336	0.4733391554603068	0.07882291050251436	0.11911653418608843	0.30894308105845314	0.4086982658751969	0.6586489918197695	0.41909232170199623	0.18883410784053173
74	9800	0.004981218092618674	0.023980814772642335	0.2455432462359064	0.4905302974560951	0.28123235969415616	0.09151712966529568	0.3821138107828236	0.4170274041803028	0.7394266983637022	0.6380139859857152	0.4187191086898748
75	9930	0.005914467383975799	0.005165098566415272	0.4741567565726674	0.9999999886363637	0.2088470278271748	0.10349793397180128	0.1883468783645833	0.5180193625261816	0.7221725239057571	0.7365828087189626	0.36124785847753904
76	10328	0.005661712367566577	0.005481329090889677	0.45054740997229425	0.07575757489669424	0.06227983052050517	0.20630540279074003	0.15989159458288366	0.6415066463288716	0.7701743414997808	0.26809765699254884	0.2674172458859703
77	10370	0.013181174105740944	0.009592325909056934	0.3067447789632507	0.6022727204287192	0.29939731026263683	0.0966828848766657	0.2371273648474969	0.4330010940805059	0.7576668256478168	0.40342956422519655	0.5008208947074972
78	10377	0.010615710689187327	0.0008835037021499815	0.2108910372413325	0.4902146408940255	0.07452807243026198	0.13792567568893296	0.27642275673651073	0.5516271349242019	0.5761178952031295	0.22442662163319874	0.09852214322114697
79	10624	0.011381029366779923	0.012088288262944202	0.14905362729005164	0.9999999886363637	0.14575568365917482	0.08019433262557754	0.03794037837559951	0.5797764847063723	0.7415077867115543	0.37241228137937576	0.19704428644229394
80	10887	0.012738852827024796	0.015940188642991668	0.43217665478808626	0.2613636333935951	0.2941262308566045	0.03979316056617655	0.1355013513414268	0.3987717585800707	0.5904656588767715	0.45050662779775563	0.435139465893399
81	10939	0.06831522055277028	0.17542329351866237	0.21404369601832224	0.39248251302248893	0.05777521576259566	0.12484339475147958	0.21409213511945435	0.554183983473176	0.44924285520734236	0.19761042825637515	0.2463053580528675
82	11003	0.0019401126431963067	0.006280689583311089	0.21780276985194572	0.36221590497481926	0.15348038264513975	0.0886607348378402	0.1399051452600232	0.43679971545921276	0.6225140752896227	0.7454896300502809	0.5911328593268819
83	11018	0.035444678467786574	0.00498063076047187	0.23436630098641176	0.5454545392561985	0.17719515396696184	0.08259821098698218	0.09349593242558449	0.6949777582856229	0.8915363312508694	0.43470460842430547	0.38177330498194456
84	11106	0.18461226398529587	0.2903391502830625	0.2384193915772923	0.5192307633304196	0.3437554708026321	0.14921514404378827	0.22493224322676852	0.3117981288312374	0.35377829292814716	0.9891847290463303	0.74384218131966
85	11235	0.01032619130675495	0.011870503312457956	0.25236592980326206	0.09659090799328514	0.18655810678506743	0.03945040494522224	0.06639566215729913	0.3783319553812393	0.5719258111912743	0.2928853121657595	0.34482750127401435
86	11295	0.009200282597295686	0.04716226905286326	0.28144287388929007	0.4318181769111571	0.2786591996290812	0.04988827345516917	0.08672086485851314	0.47840530087667155	0.8042604181161481	0.37669664052454915	0.2507836372901923
87	11369	0.02070063584391529	0.015587529602217518	0.4659756632438803	0.3560606020144629	0.14071349208226636	0.030691479064350238	0.1842818378243405	0.5772532936894832	0.6247744697207004	0.27044453372429256	0.29556642966344093
88	11395	0.014590430272813275	0.04216161853050605	0.2760796249313272	0.5971074312312172	0.1263953236593349	0.2543384726317889	0.5663956486071641	0.5522981076939547	0.17937188107192636	0.4942693424506997	0.43719201054383966
89	11559	0.029167928893624236	0.0390233258572998	0.26346760411912673	0.9999999886363637	0.18561524086075962	0.293579614450163	0.14634145944874097	0.5383832805373299	0.6398333653400124	0.4478286869502469	0.351864797218382
90	11590	0.004294537506080336	0.00633778676134119	0.7287066223069192	0.9999999886363637	0.39342764261712504	0.04851874115057166	0.08834688107461028	0.4968045754533172	0.6364236266416464	0.6101228079506472	0.9999997536946419
91	11596	0.031029435433394866	0.14717297973354615	0.21319663444838075	0.340909087035124	0.27433709274367163	0.034638356870270615	0.10994966794561492	0.4672304295809412	0.7576668256478168	0.3494830259542927	0.40394078720670284
92	11607	0.04645090704268725	0.04105983407413394	0.4430424100990601	0.28124999680397733	0.13350763974003108	0.06282048783636249	0.10352303242485006	0.5002909585033128	0.4720531252477861	0.39451658548068574	0.2674172458859703
93	11825	0.011447969578566253	0.256271121530582	0.5276986980352661	0.574337114685563	0.3913813865447549	0.06591002712819483	0.15477265464331866	0.4424727732189825	0.48689316084139456	0.5701153280672908	0.44281419806461153
94	11876	0.028662418860805793	0.026378896249906567	0.24171924213968693	0.46969696435950425	0.37651163630573964	0.0966403524610033	0.11382113512679852	0.4873613457069397	0.641724630435923	0.34740590516872527	0.4187191086898748
95	11923	0.02409396625078238	0.08676135806204698	0.392066949449939	0.34142561595487425	0.2605351103444452	0.18038538636737236	0.1355013513414268	0.39279324115782277	0.6245489736416372	0.42893354267742595	0.3674099837738286
96	12041	0.010969567712160247	0.020383692556745988	0.29061514103906894	0.340909087035124	0.06732790272089768	0.12080349038125306	0.20562330066061518	0.5192162328722272	0.5627254652988473	0.21466894243175635	0.26272571525639205
97	12174	0.011922259697087323	0.08230396617252154	0.3485482510088931	0.37866568484654095	0.44911027601677705	0.031831977913966324	0.09214091891217023	0.3876472245424292	0.38283220995927203	0.5573169297769601	0.37766821568106346
98	12198	0.02195775947816119	0.0709367972468162	0.24290220743563973	0.7727272639462811	0.10041264826289298	0.16609436057399168	0.20751064091144217	0.46798180523826777	0.3746241526814204	0.4573571741518425	0.48909206813355116
99	12292	0.03397027420539946	0.01828537126413978	0.5152471066816601	0.3181818145661158	0.1185712157986541	0.11944245308005381	0.15067750269166663	0.43385682746801685	0.7850270165739881	0.48362435780538876	0.7142855383533155
100	12412	0.016970791547714338	0.17217134969722073	0.3877456915698389	0.3957070662103995	0.5603577755805659	0.0566716962981804	0.15808490989833132	0.38668158044459583	0.5242931423140822	0.5640046517363524	0.3331604053662472
101	12660	0.020051897968464957	0.05342925531344712	0.7917981047577347	0.9999999886363637	0.12007074180490539	0.0366990791401848	0.062330621617056325	0.5182010218988621	0.5726124433835321	0.21852086498748677	0.3656687238784879
102	12720	0.00696944484377081	0.010036415071513274	0.4339792685723953	0.5454545392561985	0.13424055064508672	0.12094700111709383	0.15989159458288366	0.3907455695661755	0.459535090038504	0.531102347535233	0.34482750127401435
103	12768	0.018046708171618464	0.0631494789012915	0.3312861160370919	0.9025973923406141	0.16145369107761395	0.3888144189424128	0.4010839999706234	0.5078388685155485	0.4616793056283288	0.31596584964174085	0.3089079698913047
104	13033	0.0350510592303169	0.004267553596636894	0.26220392367694856	0.47869317637848663	0.26287539925775566	0.11067628656701191	0.16260162160971217	0.493183590449005	0.6916170772258784	0.5710110013629084	0.5857589242420916
105	13185	0.030908049968133875	0.014388488863585404	0.4794952666261979	0.9999999886363637	0.4212474933827184	0.1234594034481767	0.15989159458288366	0.4623014052688785	0.5661454891646186	0.9631243612922871	0.7586205028028317
106	13302	0.01471628913187342	0.08381091535794662	0.24731052255560054	0.514318175973657	0.3114114706069801	0.0	0.05962059459022779	0.5327927721933133	0.48832884224472867	0.309451243541555	0.26108367953603956
107	13430	0.03159867926419804	0.21895526531542997	0.2876868171097432	0.6772727195764463	0.13917418945292434	0.27748188275924196	0.8021679999412467	0.4022569272855695	0.790499054759222	0.49186021434676025	0.37766821568106346
108	13593	0.031160233140614592	0.10951238746173335	0.23963186912511578	0.31477272369576453	0.21019442800670496	0.08159223838965055	0.1066765184197051	0.5547053980820534	0.6396553997252962	0.47951351719093405	0.49671580540661586
109	13664	0.014275337268880868	0.012290167570979196	0.26090462667630476	0.4218555369247425	0.36377398775565156	0.1581287031017662	0.24312813897833152	0.41861849255830474	0.756706818948653	0.39549647926941417	0.46182254634912656
110	13705	0.016668044445749944	0.1574140649700865	0.24251750327435426	0.4216634381484087	0.5850772738330963	0.07700073504917962	0.12669376350423409	0.4504269376080002	0.48871614884355463	0.3946834136292406	0.1477832148317204
111	14139	0.01244397197454736	0.011990407386321168	0.21168852664418364	0.41051135897146185	0.07086100035074523	0.19226514994977764	0.19783197295848315	0.5215083758744886	0.43195026700292133	0.3639149690747864	0.2807881081802687
112	14263	0.12096012568624008	0.2605915205293801	0.06260616335504002	0.9999999886363637	0.19525413778073816	0.1285504047168672	0.2330623243072541	0.3850800243798965	0.14890257754050817	0.6601069979776499	0.7327584402072809
113	14966	0.0074309974824311375	0.0065947240624766425	0.42152996712451113	0.9999999886363637	0.09633911283640643	0.08239199321407319	0.09485094593899876	0.4774992302310717	0.7941470802160446	0.39385787910048553	0.3940885728845879
114	15336	0.0021231421378374677	0.006954436284066275	0.2598580433442964	0.7727272639462811	0.1322473276208852	0.10431981640006169	0.15447154052922657	0.45388098873577143	0.9483055753269444	0.32021450579403643	0.32019696546872767
115	15361	0.023354563516212134	0.05669749778389009	0.21956837344986194	0.5351239608611947	0.1144264956811863	0.10254068267300381	0.19512194593165463	0.6949299222577495	0.6924680728024721	0.3152160867913365	0.31403933151740604
116	15364	0.00467091270324243	0.007899562513341006	0.31731304409086625	0.20454545222107443	0.06202165520265868	0.13468704650746524	0.2845528378169963	0.42636479434062563	0.67874319797617	0.48982085939366016	0.24630535805286738
117	15477	0.0015333804328826184	0.007793764801108761	0.5313704855302018	0.4318181769111571	0.09633911283640643	0.05832179649841911	0.10027099999265582	0.3455451418768939	0.5221312689790383	0.4658827167298705	0.25862062595551083
118	15998	0.0074309974824311375	0.005395683323844524	0.16403785437212035	0.10227272611053721	0.055176037351760056	0.19900814379410314	0.41463413510476604	0.45490786880078454	0.7084184819807084	0.39499085407443113	0.32019696546872767
119	16160	0.0003538570229729192	0.021003886042245356	0.026813880041596592	0.10227272611053721	0.08057453073590355	0.046664764057591894	0.13182345751930238	0.6194502980417004	0.8029163721795609	0.4263507462777873	0.44334964449516145
120	16384	0.025477705654049592	0.01079136664768905	0.21750384142338833	0.36931817762138436	0.18829917508933985	0.23328230142110537	0.029810297295113895	0.5288432334817246	0.6755862528693034	0.5465520062708518	0.18883410784053173
121	16554	0.04261694178288267	0.03251516355937681	0.15971158128977872	0.48749999446022735	0.062557865478186	0.13941574680834523	0.26016259457553953	0.7160312860107998	0.6030817469149503	0.3813142276032332	0.4054565124870279
122	16775	0.042257978164501844	0.052565945981632	0.22556409012091183	0.5058139477404863	0.385485246951022	0.2764598295610033	0.4254742432120802	0.4134341754287646	0.48733180485490096	0.3700015750716351	0.3422348132945104
123	16847	0.08119530493486833	0.12810660255249048	0.19085173441371692	0.641457672961492	0.16707762226173983	0.1154219759776306	0.262872621602368	0.3888589430191446	0.5611112140342024	0.3424089782313992	0.4088668943677601
124	16994	0.07251857364551093	0.008926192165372425	0.4568611972969678	0.5367132806142723	0.45591054007599546	0.2222524937235303	0.5169376553675432	0.5675663644249543	0.7115060565991925	0.5955805326646668	0.4479678699586529
125	17024	0.00875796131857955	0.014388488863585404	0.35252365819393167	0.4318181769111571	0.08191400503202473	0.12038761787255327	0.16598915539324785	0.4528541086707584	0.6755862528693034	0.26316112317750107	0.22783245619890238
126	17052	0.04010379593692993	0.007924095316177467	0.38395673605782016	0.41783216308407506	0.24839322309638495	0.13567020551742992	0.13821137836825537	0.43239549814472894	0.6844256991685284	0.20087165685941671	0.26421847500216705
127	17299	0.017680649182336142	0.004961547883994966	0.6479495247698753	0.9999999886363637	0.18575932575092552	0.0811674611289234	0.17090107937937454	0.4919516163312555	0.6508631887793893	0.4373560254216019	0.44334964449516145
128	17516	0.003892427252702017	0.0025825492832076383	0.28654048279745375	0.35037878389721083	0.0503908139605446	0.03695719458878157	0.09918698918192442	0.5336842395025004	0.6590350262596435	0.3555633249811322	0.2463053580528675
129	17610	0.012267043463060888	0.00842351308820545	0.3115141946009016	0.4318181769111571	0.10772464435343629	0.06257026450510884	0.1571815675560551	0.49463191342102647	0.815267227597651	0.1645437443739414	0.23223076616413227
130	17614	0.007430997482431126	0.035971222158963506	0.13722397433052375	0.9999999886363637	0.1988818806660663	0.046952422907483034	0.21409213511945435	0.5036379955223134	0.6196762974984319	0.7318620796608573	0.6403939309374553
131	17668	0.026591060677549728	0.04282288352257561	0.22209219427242718	0.514966734724602	0.2741821875529638	0.11783401474895817	0.28658535808711766	0.29234964275144465	0.7078712781621855	0.5010184287194852	0.2440662184342049
132	17670	0.036497824369491685	0.6668165307717858	0.1548745676352162	0.838636354106405	0.10279245053836668	0.1326747601750469	0.24932248646822536	0.47209459830995043	0.6799062830155402	0.0	0.17241375063700717
133	17955	0.016867184761708755	0.018156902613572053	0.47823343697718157	0.3181818145661158	0.10728673929508899	0.049342730969673815	0.16341462971776077	0.40561762568015775	0.6734816227980589	0.6236899452436905	0.17241375063700717
134	18104	0.016239778692607853	0.034873795042249356	0.1167192425340087	0.09090908987603308	0.03643370085449552	0.0891971797200696	0.1808190255122818	0.532363965133198	0.5364401390162041	0.4656399363783104	0.27914607245991646
135	18115	0.00824759061236861	0.0033903910540632283	0.16922975761546868	0.5357744046860653	0.05900770661229895	0.1641112001228386	0.23604335403676552	0.5812541251116119	0.5549207954513177	0.4925885554014396	0.3004925368244984
136	18250	0.010320083302906175	0.00846219555770252	0.1498709487672554	0.4370629320963128	0.10516590499289714	0.09570655732866452	0.11402959874424687	0.5799008558377523	0.8160933688208359	0.359846239072363	0.6923917287486163
137	18286	0.030110015772967704	0.07325048876007112	0.20347003090388002	0.3181818145661158	0.032643831622253414	0.08919717972006964	0.17795844142840722	0.4800664303936044	0.5338107180700525	0.47316612727666174	0.33661732267225214
138	18463	0.054158271028854045	0.1735924651452468	0.337173430799303	0.8106060513946282	0.6922312169095272	0.31473855177121673	0.8307738407799924	0.4518272286057453	0.7373220682924594	0.43689711134243464	0.34482750127401435
139	18559	0.001862100071709908	0.004632657399260452	0.3152471073125749	0.46022726749741744	0.23304164844221636	0.1723916135066708	0.14995482881784566	0.44887105872161687	0.6659781590657982	0.6869834809857777	0.5310959283014955
140	18590	0.01893135072905073	0.07225621198784943	0.328304301071961	0.8721590809981923	0.40983606198438477	0.18601893895172636	0.2520325134950539	0.30618558036060073	0.7487692025823957	0.4921839214821743	0.3214933094584796
141	18681	0.05327156636755824	0.09505122946247327	0.17020361288435912	0.09999999886363639	0.3465023298049924	0.1005020919440833	0.11788617566704133	0.47293531883101375	0.6064395885286169	0.5806067201448721	0.7230821582837753
142	18951	0.011958285864584566	0.020041109488565384	0.14167749073881658	0.7095959515323692	0.1860144530457887	0.027591028654855944	0.1192411891804556	0.5596496354321163	0.6339511797207813	0.5510015079867098	0.4844005375039728
143	18958	0.016370543325957315	0.0022015174217507663	0.18401682381487858	0.4318181769111571	0.18257272432633667	0.11577431352821052	0.16395663512312644	0.3893291832696058	0.5406093109668588	0.9582065867856245	0.7952144417135434
144	18982	0.03278342456313003	0.007428203600306283	0.30423917955987356	0.4027272681508265	0.3254740710484445	0.21545942740914759	0.3821138107828236	0.515764024232611	0.8332599304747634	0.4025218053718325	0.33535421827198103
145	19154	0.010200313314393058	0.0023980814772642336	0.42928496184242393	0.3405172375097963	0.0893326319028496	0.12022324138690126	0.08536585134509889	0.5507500082020033	0.9387415437773863	0.4166329882706129	0.28130664577616965
146	19177	0.013588109682159783	0.012728278610094778	0.1767380878524793	0.5131118822810713	0.38516182687524914	0.22109340205403294	0.23396566664953028	0.39388185350857996	0.40328720984217087	0.6004950839639077	0.5295565198136649
147	19262	0.12873491108936444	0.5455191271613675	0.20785686054303829	0.4318181769111571	0.3040071655064923	0.16102970395003208	0.07046070269754194	0.38902956309148523	0.2388755130861867	0.2695512852610067	0.2678570768824933
148	19338	0.008154795938512082	0.0140459057954048	0.1659305988456448	0.4318181769111571	0.08271539991004594	0.06608790054345673	0.1273712702609412	0.5180968141967043	0.8354913687267035	0.3111507060024727	0.6403939309374553
149	19538	0.0016406098337835011	0.009915144569457888	0.16719242849466112	0.5833333267045455	0.09598163931938823	0.05800674156758596	0.12689303019738327	0.5461718345788199	0.7062966712558213	0.3595145752027661	0.0738916074158602
150	19851	0.07891011612295909	0.015330592301082068	0.25788643451770843	0.5132575699251034	0.19584926230222438	0.13289408018214632	0.22926828646969413	0.5836499718353285	0.5913042854185692	0.6232373039102767	0.5997000022156772
151	19885	0.06581740627296144	0.014921395858533006	0.12302839077909025	0.10227272611053721	0.15681171613198625	0.04102426448944966	0.03794037837559951	0.5146248941200053	0.6776908829405478	0.5463737409777479	0.3940885728845879
152	20279	0.016173347461761873	0.023581134526431628	0.44405269854353385	0.32954545080061987	0.4101435301200013	0.12815897283310485	0.48509483780230794	0.4032926142122036	0.7303066347216457	0.5760780207433673	0.49261071610573476
153	20293	0.008227175784120182	0.0011990407386321166	0.30902208104409434	0.4559659039094784	0.4712285652264137	0.12123329163426341	0.30352302700479605	0.32475082056037946	0.5770895655350865	0.7833180263942087	0.492610716105735
154	20628	0.04489821167956288	0.016786570340849637	0.14815620534139784	0.6279013468299411	0.5021311335715729	0.14839434303977553	0.1273712702609412	0.5024377460956746	0.5518139605842434	0.37362618313717577	0.34482750127401435
155	20639	0.016631280079726824	0.023181454280220923	0.35383806407832363	0.4426406876106848	0.5885443984187739	0.17205662652919296	0.23035229728042558	0.2984953643526592	0.5744725037943225	0.5700716463247556	0.49261071610573476
156	20936	0.02214133943744783	0.010071942204509781	0.4511040995233309	0.47314049049117207	0.0688136520260046	0.21991347052275131	0.2032520270121402	0.5567156923892219	0.4215273371262855	0.5758727716538846	0.36945803707930125
157	21123	0.07703400624644241	0.13669064420406132	0.18485804358088945	0.10227272611053721	0.1371334261666551	0.16639034008659648	0.2634146270077337	0.335087179109524	0.1917428764906975	0.13410264117154463	0.10467977717246875
158	21438	0.02544553683377933	0.016520116843375832	0.27068930715333933	0.4098240422637297	0.1710262533434185	0.3276695273660987	0.2953929459243104	0.43642402763054944	0.45300740236180204	0.34956885739171173	0.47783239462256283
159	21523	0.039478425978090995	0.005761624328491988	0.524109957787846	0.3181818145661158	0.1675392315825048	0.07256897080423762	0.17174796282525848	0.37132370652783486	0.6533883621178816	0.4580774418759874	0.42487674264119635
160	21530	0.010084925154727984	0.05947242063615299	0.4534972247197412	0.4318181769111571	0.3857638048882744	0.09581333326756618	0.14905148647556946	0.4804331732739662	0.6184867239799028	0.6082126978317592	0.5270934662331366
161	21606	0.004078667791108812	0.014388488863585404	0.21766561445531352	0.09090908987603308	0.25048169337465676	0.15385948828279436	0.11894007506636355	0.5185744328315941	0.7006664278849608	0.3711983796215776	0.29556642966344093
162	21739	0.006220433982786965	0.021876375925247184	0.555947298301892	0.6249999928977273	0.1804965031406061	0.08249185968271461	0.16686023550901416	0.4955163077353918	0.7014403782399056	0.541445415529477	0.27093589385815425
163	21773	0.01340233474509899	0.05495416618927008	0.40243352734698756	0.6590909016012397	0.15185921844829653	0.0753626437307406	0.39566394591696624	0.4827749443265517	0.60188627911322	0.42864923449509085	0.20114937574317496
164	21900	0.01100567557164731	0.00975530232013314	0.28135796816756536	0.7727272639462811	0.31494592749030953	0.06964354112294693	0.0975609729658273	0.37840300153564127	0.7696669093873653	0.612946914687173	0.4660855237000414
165	21957	0.004777069810134303	0.021582733295378104	0.5276025219949447	0.5454545392561985	0.36565072371999713	0.07407454304007753	0.16802167566336926	0.29009361836618874	0.689266348332389	0.940518304029131	0.5418717877163085
166	22064	0.012738852827024796	0.03357314068169927	0.3880126170725154	0.340909087035124	0.31419687936418916	0.08703680305149934	0.05691056756339926	0.4980368315313328	0.6044497564612576	0.6855989348914203	0.8990145568929662
167	22462	0.020534765364396745	0.008946688588255028	0.31703469931534795	0.3668831127139906	0.06591623509859389	0.056934138825535933	0.10478771170403672	0.46402142937777535	0.6094657914643892	0.3599264347277336	0.2463053580528675
168	22709	0.0814547644205143	0.17629851739448058	0.5220018162434846	0.4318181769111571	0.1482491082946595	0.3053051713384462	0.6317374113651409	0.4915512732259873	0.7023704397759768	0.44524638684729406	0.3500128772330221
169	22844	0.012296531548308624	0.20407088473597335	0.21268839750641583	0.4277272678667356	0.259770394831279	0.1328248946547219	0.16440830629426453	0.4495139273603862	0.7049362758628321	0.3963846578193571	0.3940885728845879
170	22963	0.030207743834548273	0.012296545447248517	0.3743427958748387	0.38636363197314055	0.08136887014406843	0.005903288743165817	0.06937669188681053	0.5213207399822103	0.5973233811502563	0.4108525037096662	0.38485212195760543
171	22984	0.02968974570169492	0.006294963877818612	0.2684674018870639	0.40559440098537836	0.39119518545692306	0.09153229273683311	0.1788617837706834	0.5202858996066158	0.64083141574687	0.6516096856730591	0.46182254634912634
172	22996	0.20432715526521514	0.07742377340881668	0.2570434017780639	0.8863636262913225	0.053174185656458095	0.25380126358306043	0.5094850810437647	0.11295680715143631	0.7654840230552942	0.5945563030565246	0.40024620683590967
173	23028	0.013070593786061905	0.013669064420406133	0.24497521328759508	0.6753246676505315	0.04199907605058214	0.06341630176295543	0.1499548288178457	0.6866321215203164	0.7122889480141664	0.5488694550811943	0.26389859791378656
174	23244	0.015013647974707799	0.036328383230045405	0.3032897692099917	0.5454545392561985	0.21953047493593678	0.061040038473824	0.17615175674385483	0.40278846631736664	0.8143315865507508	0.3874320508900483	0.29991299480555045
175	23469	0.03367333124905852	0.04209046454922399	0.3218341585160707	0.5170454486699381	0.3587489592134364	0.12938942800860478	0.27453752054393427	0.3821381517612105	0.6146877633884701	0.6049182685767016	0.37060364339582613
176	23748	0.0736486682567881	0.20216869497458034	0.2811378213691943	0.4318181769111571	0.29629329947868216	0.19143700556015913	0.17615175674385486	0.43642402763054944	0.5036662471988848	0.606124072748487	0.5702916367224086
177	23752	0.014255382925480124	0.0063948839393712905	0.743848578095115	0.3181818145661158	0.11276055252443026	0.0654105324421654	0.16531164863654071	0.5062518720514373	0.6226898837453723	0.5963771556932224	0.32635459942004946
178	23847	0.011489945687120421	0.012436562079765678	0.3533123017245669	0.2537878759039257	0.3703293935539183	0.053239131372156884	0.15989159458288366	0.34278540170217126	0.6522160897865317	0.8518063635692072	0.3940885728845879
179	23872	0.055599784734618636	0.17540253090846966	0.2606612913847582	0.40909090444214885	0.28033473821440213	0.056226544227973824	0.13008129728776976	0.4892350024026496	0.4952896100994061	0.5606262685580561	0.4398309965229774
180	24248	0.04578776346317406	0.020583532679851343	0.12618296490163103	0.45454544938016533	0.15217200777568743	0.03898016335335677	0.11707316755899277	0.44951674845946593	0.793702199062774	0.7734044953721869	0.5418717877163085
181	24276	0.07798541427990727	0.021462829221514892	0.2130914819776294	0.6136363566632232	0.12828042297468023	0.04214641529344786	0.0990665435362876	0.3887474531835146	0.392756350218292	0.4736516879797833	0.4468682924673453
182	24587	0.010084925154727961	0.011091126832347083	0.36568318063649147	0.3764952110326501	0.08904069519728473	0.06682827963091466	0.16260162160971217	0.5175475527665809	0.6865303292397712	0.1533581914493528	0.30377660826520325
183	24653	0.012738852827024796	0.010791366647689052	0.2061944358278925	0.6087662268484357	0.6403717500302311	0.07698274240161447	0.13008129728776976	0.9999999691935981	0.6821005840422013	0.794275086997497	0.5221673590720789
184	24687	0.008227175784120171	0.009592325909056934	0.30943504347468154	0.32765151142820254	0.1444344480582796	0.11278849294085726	0.16598915539324785	0.5189225277688867	0.7298857087073969	0.24605614386306643	0.32840714407048993
185	24712	0.1033928178708274	0.7628468470711615	0.24079915802061252	0.9431818074638432	0.6726221696214558	0.045433185691607654	0.11246612161338426	0.4241014668503928	0.715472796267697	0.5747386511036257	0.9729061643088266
186	24806	0.03953088456640236	0.016786570340849634	0.4010252353279961	0.6590909016012397	0.0860578636404263	0.06831563197880146	0.17615175674385486	0.5047338754335919	0.6589322236098942	0.4103900649447907	0.27093589385815414
187	24865	0.06461107551282655	0.011723953888847364	0.3672211058103148	0.5919421420337154	0.1630953061755729	0.3142285885777781	0.3125564504275578	0.5489032161470959	0.7514486004373229	0.5173521512605321	0.39856685212191306
188	24902	0.048210861715284895	0.22832797044164777	0.18012618239707828	0.9999999886363637	0.15290614272644615	0.15754159578723617	0.4281842702389087	0.5414627234373067	0.693826380153418	0.28145148561804	0.45155982309692366
189	24978	0.019373672007766875	0.011647824318140562	0.13328075667734776	0.9999999886363637	0.25398493384143517	0.08313237230153113	0.10189701620875297	0.31319841982898255	0.7327939248058424	0.6037564005893135	0.6403939309374556
190	25038	0.006104033646282714	0.003197441969685644	0.18067106338188077	0.4155844108618654	0.10149093705225706	0.1442391294009232	0.4715447026681652	0.8332829704032428	0.7866364395696452	0.5390202976372372	0.38177330498194456
191	25189	0.012277300188364456	0.02003488070550755	0.2440926127649004	0.4184491931058581	0.11114081597820412	0.18774223021673944	0.4173441621315946	0.41722277709982586	0.6298610022803595	0.35856421790554244	0.23926806210849988
192	25256	0.015550700162466543	0.25959443836038787	0.2560838207333994	0.37747035144178953	0.11204097707689026	0.15325504841401463	0.22764227025359704	0.5437700467978939	0.5227729727600265	0.3502226464767469	0.42487674264119635
193	25304	0.013876250400866291	0.017386090710165693	0.2531713529834852	0.4199134151416765	0.16162677608091328	0.1750664066131098	0.22493224322676852	0.6873215280512656	0.44482100616876913	0.5298709638439281	0.34482750127401457
194	25498	0.07888289635196127	0.31479431084241644	0.1847003148747624	0.46212120686983477	0.787892254980261	0.1257306923117852	0.17615175674385486	0.2866203475580563	0.5087427356528471	0.4734867805711752	0.4679801803004481
195	25581	0.0036958400177170866	0.004900427366583434	0.28514272434478327	0.38602940737800806	0.0952038034258764	0.0549152650587855	0.13530777798236762	0.5389200939327874	0.5876427820351815	0.5355800141156877	0.40640384078723124
196	25708	0.10305598195826032	0.004058291730754858	0.24168465251115032	0.5508893218031352	0.35285928648932596	0.029035220491721917	0.09688346620912015	0.46589102080048933	0.681366574895959	0.9999994901612618	0.8634371162853299
197	25790	0.05525176969079857	0.009078451306786027	0.5618647020480959	0.9999999886363637	0.29854257262509487	0.15069498235029294	0.24390243241456824	0.4749990005075617	0.7391175436639726	0.5669711024816669	0.4620688517071795
198	25857	0.027824336437975213	0.015449934763358097	0.3533123017245669	0.46969696435950425	0.24046699508375757	0.08963340962430019	0.1842818378243405	0.47087419755356813	0.8065032954730263	0.2694095227518541	0.7389160741586025
199	26040	0.008280254337566113	0.008693045355082845	0.24370136621335003	0.28719007938110447	0.1784669671755042	0.263626415543704	0.39566394591696624	0.7272364620422472	0.6040288304470088	0.2745973555272878	0.2233168579679331
200	26125	0.011385870092128375	0.016187049971533578	0.23350560366636933	0.4886363580836778	0.11057102723269376	0.1751458015003493	0.23577235133408267	0.4899073643499795	0.6315059452660282	0.4813142349659955	0.4137930015288173
201	26161	0.0166072897730846	0.008745944211198968	0.18033648733858101	0.4318181769111571	0.2633080737933454	0.1199038721126126	0.14912891581919316	0.4004832253550924	0.5289176883962218	0.5657487837296613	0.42419256109104936
202	26201	0.03868099582372633	0.19691055193897858	0.7459133902480506	0.9999999886363637	0.3091038531421064	0.14232880702530434	0.42784551686055516	0.49248157872060655	0.5057746330992626	0.4672549534995553	0.32183900118908
203	26274	0.011524343553261849	0.0053245537885019375	0.32235345801032944	0.6795454468233472	0.21713886244698097	0.05695293714376466	0.09259259008330832	0.41792297617989516	0.5402844867823472	0.5725506919911498	0.41440876492394957
204	26542	0.022175040106302425	0.009592325909056934	0.20402672045491663	0.5941558374040734	0.10181292606574771	0.3041906645206238	0.2520325134950539	0.42102082665535356	0.7234665869901029	0.3573902471266191	0.1477832148317204
205	26589	0.024416134585130856	0.01278976787874258	0.19663512030504166	0.4318181769111571	0.13825288270679104	0.18416994542157175	0.31707316213893877	0.3942078471800126	0.6345459664800466	0.24396835214203674	0.09852214322114697
206	26645	0.03388985215472376	0.016986410463954986	0.2335442249827394	0.5471256622318608	0.3088142963553369	0.18203572596760534	0.2710027026828536	0.5083056321814635	0.7415112843390304	0.4756380726743617	0.3634869980962016
207	27201	0.005661712367566577	0.022382093787799515	0.3647683866958991	0.40909090444214885	0.1250462222169518	0.24977570341419614	0.3495934864608812	0.47810327732813823	0.731916057717303	0.4476741903628913	0.17857138458832883
208	27355	0.00984365900270097	0.013908872568132556	0.3992789532244468	0.3749999957386364	0.37805803370650404	0.09655951599848682	0.1605691013395908	0.555370968494562	0.541743156716953	0.7353082118732743	0.4679801803004483
209	27597	0.01627742305675394	0.012470023681774009	0.17267864435994942	0.6212121141528927	0.886291123009146	0.06091224815193625	0.050135499996327916	0.5260881894048604	0.8353344644059796	0.48462761829215545	0.6665638752305726
210	28057	0.039606711071325094	0.16125477609279495	0.17455310144725625	0.9999999886363637	0.15055592958416764	0.1524782129702747	0.23035229728042558	0.5231118098630471	0.24864001771905142	0.7292184713883174	0.455664912397805
211	28092	0.007051864957817294	0.029856114391939706	0.18454258616863536	0.34659090515237606	0.13115256497501696	0.11122362879744942	0.31436313511211017	0.5264735102547715	0.733446328762354	0.14032018676026994	0.19704428644229394
212	28325	0.08174097230674245	0.02278177403401022	0.42397476206948026	0.4318181769111571	0.6929847548346054	0.08195091631090674	0.13279132431459828	0.17456961105221977	0.435424576961801	0.7110908718051921	0.6403939309374553
213	28713	0.07377918928985193	0.037684137499866516	0.1819137743998514	0.4318181769111571	0.08806757284540184	0.0763085689132582	0.2005419999853117	0.29326486562578785	0.5709737581515903	0.40518762883993975	0.5911328593268819
214	28772	0.05797625633208442	0.007993604924214113	0.8895899025564987	0.09090908987603308	0.04985380664261591	0.1659305584296591	0.3197831891657673	0.5473270746519596	0.7144665241854417	0.43843798133616274	0.4137930015288173
215	28827	0.01567214130693185	0.011990407386321168	0.25886064123202246	0.3181818145661158	0.2310791307894224	0.17980172691217497	0.2753387459257793	0.5951954838364144	0.7120665074375311	0.25746512262167587	0.28735625106167884
216	28972	0.012963128404965397	0.017476665729990418	0.241046575598851	0.3898422961265602	0.34001725688991113	0.07624015187089203	0.018970189187799753	0.44167923737502807	0.6184936001274084	0.3052592361379566	0.5500819663180707
217	29012	0.03763086409822267	0.028027577265525724	0.49579389959265857	0.46678321147886215	0.09364431247734611	0.06105227256563993	0.10501354728960578	0.4458370948931692	0.682786303113032	0.32940078936656597	0.31403933151740604
218	29058	0.039278129549993136	0.03330668718422546	0.17316054169946796	0.6464646391184574	0.07531967003573593	0.08191081841061891	0.07046070269754194	0.31935970021906085	0.6482260619431321	0.349348147981203	0.43719201054383966
219	29553	0.018378449130655585	0.002797761723474939	0.5409343531080635	0.6363636291322315	0.38595359460700845	0.18783037673290706	0.33062329727308143	0.4774992302310717	0.5309681008309702	0.6335528970258048	0.5172412519110217
220	29713	0.0021231421378374677	0.007194244431792702	0.337539431111863	0.20454545222107443	0.027733987028662452	0.3415561793174376	0.4986449729364506	0.5673512359197143	0.6244345915725483	0.3499550988601025	0.22167482224758073
221	29812	0.02388534905067149	0.027670170891510384	0.20793717258090458	0.9275568076413999	0.12172276198128393	0.4170993505105461	0.9403793783095019	0.5925446070062635	0.5378578341392556	0.45277257774564583	0.26365869009750154
222	30084	0.01549485464056384	0.015153834015903773	0.3762546589794089	0.4318181769111571	0.07063246404083334	0.12108405508807919	0.2872628648438248	0.5145810103565432	0.713115718299008	0.2712390876021241	0.28940879571211925
223	30135	0.04511677042904616	0.055155873977077365	0.47743427819947126	0.7348484764979341	0.18100075745021815	0.12215980185848987	0.09485094593899876	0.418453626492821	0.827310948005344	0.7203606670465628	0.5599676915732537
224	30558	0.018804973220846143	0.007194244431792702	0.2794952672571127	0.6590909016012397	0.07484195542662979	0.07959430542827466	0.1449864459353267	0.6124606102042165	0.6054014152760809	0.28557161716762935	0.33251223337137104
225	30855	0.0074309974824311375	0.026378896249906567	0.500315455834967	0.4318181769111571	0.07181642956895752	0.1922201421025157	0.5745257296876496	0.47371598788628677	0.7691869060377841	0.3300534989888252	0.27093589385815414
226	31439	0.09727136387055352	0.018225419227208176	0.26240321110225545	0.6454545381198348	0.49275842881396403	0.08123079075471669	0.186991864851169	0.4859009762175422	0.5105960106175446	0.6908897142508824	0.6650244667427421
227	31827	0.011411888990876373	0.00856457670451512	0.2313354356529902	0.6174242354080579	0.07044559634282684	0.16409023756383997	0.3062330540316246	0.5526481804433909	0.6522794235618243	0.39499085407443113	0.17241375063700717
228	32203	0.041342295517335086	0.0927258171208837	0.35449526702051964	0.46969696435950425	0.22187189622929965	0.04664052906291237	0.10994966794561492	0.26870028367841675	0.6068521146889224	0.16658309932704307	0.2832511617607975
229	32285	0.012075370908950602	0.009592325909056934	0.16582544637489344	0.7459892963356831	0.09166812554736854	0.11973327301620751	0.13279132431459828	0.3563273825595309	0.14115052344475895	0.6771016225868305	0.6650244667427423
230	32370	0.012738852827024796	0.011990407386321168	0.5867507867925843	0.34659090515237606	0.0	0.05857384044308565	0.23577235133408267	0.4743395992618008	0.8460612886400621	0.11889356811604955	0.17241375063700717
231	32526	0.008568395056272634	0.006195043816265936	0.29311251221941376	0.484848479338843	0.06949362882468053	0.01828881662055117	0.039972898645720914	0.5268341203110469	0.7933540312036919	0.504985849949171	0.049261071610573436
232	32681	0.018299463188027686	0.01149425259792167	0.42113564535919357	0.6590909016012397	0.08869906713758116	0.17930162971863253	0.4661246486145082	0.46589102080048933	0.5637663421275604	0.29989484593523325	0.1477832148317204
233	40310	0.01112341859171363	0.005886199989648575	0.2294514538853617	0.4642857090097403	0.122355825126452	0.051098870491540216	0.08130081080485609	0.5365898725686652	0.7854907486235848	0.34259076152945667	0.34482750127401435
234	40822	0.015498937606213516	0.026594454135503345	0.3029825054967572	0.3181818145661158	0.20736286146400812	0.055868306224555804	0.19850947971519028	0.43121412141835086	0.4457234243399054	0.12633705361991357	0.27093589385815414
235	41493	0.026893133745941256	0.00359712221589635	0.27528916842705836	0.4318181769111571	0.024681921470484296	0.9999999810967042	0.9999999728997297	0.5610499264298614	0.46217676364516785	0.3270123556377082	0.22783245619890238
236	42184	0.01698513710269973	0.010791366647689052	0.16633209009760455	0.7727272639462811	0.12687411420224534	0.29552951805844657	0.4742547296949938	0.6323869733705413	0.7412507110921136	0.3325356086356923	0.27914607245991646
237	42530	0.02123142137837467	0.00359712221589635	0.2794952672571127	0.5779220713547817	0.07456221263751359	0.3375011174657461	0.9078590539875596	0.5779669555107276	0.6427540237578983	0.7964888604663248	0.22167482224758073
238	45317	0.015585094098763479	0.007062842707011095	0.41088327946093606	0.9999999886363637	0.18494190297534388	0.028788821242927306	0.07452574323778473	0.4084415458589436	0.280881859180276	0.331219221729489	0.36945803707930125
239	46415	0.016116578955402586	0.010854474054985477	0.18355910129513736	0.5817214634088712	0.21294206758849193	0.3251806497729694	0.12466124323411268	0.5475471203801768	0.636904603628855	0.43507472729056784	0.310960514541745
240	47598	0.005307855344593658	0.016786570340849637	0.5879640845320231	0.4318181769111571	0.0656857587520953	0.13969598434790034	0.20596205403896875	0.5699184360822469	0.6404088645356549	0.4816634395812525	0.5797649197244419
241	47927	0.04458598489458679	0.007194244431792699	0.26225026205388985	0.7272727190082646	0.20362585213149542	0.16616059853788653	0.14634145944874097	0.2823920178785908	0.9355080666679295	0.5645122345510086	0.27093589385815414
242	48872	0.030061762542562234	0.0019019266888647387	0.23516911948246685	0.47428229126114624	0.4086149935955815	0.12582231542942549	0.10027099999265583	0.4454932020365059	0.6824575336955103	0.6149432010710608	0.41815932378520926
243	49558	0.009907996643241513	0.021582733295378104	0.2077465927297987	0.5960743733917169	0.2428770982150646	0.15765002378291262	0.09214091891217023	0.4379643477280691	0.6444951268168364	0.6782345975607752	0.5418717877163083
244	49763	0.02954706141823807	0.04033137029944392	0.3280757087442407	0.4318181769111571	0.2220804224475603	0.2003485593180115	0.186991864851169	0.38141259557627855	0.7977951056728673	0.3168155808722	0.6896550025480289
245	51482	0.012451941727317069	0.04023447811854435	0.31637325635417	0.6266233695026565	0.27737092738296126	0.13975196971888465	0.1693766891767835	0.3612564068715936	0.35241092836512244	0.6662250628369552	0.609605761180847
246	53070	0.015392780499321631	0.010791366647689052	0.36863451889119353	0.45454544938016533	0.07590354344686567	0.11543940219417355	0.3319783107864957	0.5486473490212622	0.5935056800907899	0.5479424755570571	0.26477825990683257
247	54655	0.01997683738783433	0.011305241249959958	0.44261101534725966	0.6780302953254134	0.00824291874536098	0.10325650600849977	0.14905148647556948	0.5215946683169266	0.6868522138389039	0.4531724512658615	0.32019696546872767
248	54681	0.07973259460878808	0.03277378018927785	0.2733008307983054	0.46969696435950425	0.9999999912418989	0.1098415686088746	0.22131887385766383	0.7598912481096626	0.6688752626421286	0.4273127061613254	0.5418717877163085
249	54922	0.028138106320669095	0.0032321967737039665	0.24038769183071593	0.4318181769111571	0.1363587695575904	0.10190130648984241	0.16802167566336926	0.441860451504148	0.4769583732883977	0.4940825883341157	0.26838790739553847
250	55570	0.0074309974824311375	0.00359712221589635	0.26523659222322843	0.3977272682076447	0.18991250951482994	0.13028034270071476	0.2547425405218824	0.4542593129702499	0.815267227597651	0.3542037550123974	0.3571427691766579
251	55713	0.03761942475480761	0.03104183245569813	0.40378548768521927	0.5454545392561985	0.21229637228677198	0.36707562871492416	0.18157181079751192	0.5352612338880562	0.9007816704924044	0.4261274341619655	0.26683080455727315
252	55921	0.04812455512431586	0.49470640640803354	0.38231087129823366	0.4318181769111571	0.27488264241739135	0.1429221971980624	0.2116832222067179	0.45893639828660493	0.5431705553206903	0.3323276956750493	0.32367421758241516
253	55973	0.04030431491661458	0.00490516665804048	0.42526853677290205	0.40909090444214885	0.5117705530949412	0.05617084555702405	0.07317072972437047	0.54933239704307	0.5296228156957296	0.5107123909481084	0.6004754763564735
254	56985	0.026427532399924233	0.033250322021298316	0.2619835338353986	0.4251336850085076	0.1434422683353183	0.02394998844654399	0.14363143242191242	0.4657010337394324	0.7233841767764698	0.33847468755496374	0.32019696546872767
255	57126	0.0021231421378374677	0.0023980814772642336	0.5562565702746901	0.9999999886363637	0.05911718287688577	0.20639761399000833	0.4715447026681652	0.35427362242950483	0.6664661892272468	0.3032198811848554	0.27914607245991646
256	57935	0.025066774917693938	0.024837272443093843	0.21010850282109497	0.48801652337997753	0.09779879636423079	0.14667720154541	0.2547425405218824	0.41839900521276707	0.818592611627745	0.29796381171809805	0.32019696546872756
257	58433	0.011146496223646706	0.007145303993481186	0.23028391094547662	0.6212121141528927	0.06638953473872489	0.12788142444165657	0.17615175674385486	0.4609041148947	0.6579975587024783	0.50399708342606	0.34482750127401435
258	59113	0.06528662073850208	0.055155873977077365	0.43801261691478666	0.38811188370152583	0.5720422920094755	0.27941159421059514	0.36043359456819535	0.20618670779077972	0.38326421297389573	0.5259389089578023	0.492610716105735
259	59156	0.005091942584813604	0.013837578253943616	0.2283426345623746	0.5227272667871902	0.06406741397124657	0.024408620469998258	0.08401083783168463	0.5109010433347931	0.5122712987842201	0.2853492449978826	0.049261071610573436
260	59344	0.025804342906024576	0.039168664128649146	0.3820189262396879	0.3181818145661158	0.09670403371836253	0.0949503567178927	0.1707317026901978	0.5978495738506021	0.6744918452322559	0.32973149557517656	0.8743840210876795
261	61924	0.027777776303373518	0.6195043816265936	0.16403785437212035	0.09090908987603308	0.38807448274226414	0.1794793206996224	0.24932248646822536	0.4481092145772498	0.4891949521847622	0.6202758465498822	0.34482750127401435
262	63329	0.014255382925480124	0.005823912159070282	0.4090431112227872	0.4318181769111571	0.04610882673186298	0.17248624688942	0.16531164863654071	0.4943027222040128	0.674978248626499	0.2607333196619043	0.42857132301198925
263	63944	0.023967008363665238	0.18977544781441053	0.22236242481554092	0.5196280932686891	0.3708787739063884	0.11660695870255533	0.2466124594413968	0.36593480282880564	0.4061579320539559	0.34815482082946936	0.06157633951321687
264	64538	0.00530785534459367	0.004796162954528466	0.7812828576825989	0.7727272639462811	0.30682547754867623	0.18436345976486362	0.22493224322676852	0.5237088331566594	0.8671075893525017	0.4891610680853028	0.30788169756608436
265	64992	0.0074309974824311375	0.0023980814772642345	0.34700315347948535	0.21022727033832647	0.13750218832105282	0.17851525261127288	0.2195121891731114	0.3563273825595309	0.6534375268814508	0.47656505219849843	0.2463053580528675
266	65837	0.010865492117168227	0.007194244431792699	0.2354986151072277	0.5159090850464877	0.10223398862185089	0.13988164171785558	0.2791327837633392	0.5857165909286016	0.6833297031314268	0.15219217946930677	0.18472901853965062
267	66002	0.004998230449492384	0.0037569943143806336	0.18736013314133207	0.48172603875188474	0.12028704571477451	0.13482973590194575	0.1481481441332933	0.4482331483781996	0.5351970764776386	0.6970518340845646	0.6568142881409801
268	66508	0.009329742483749156	0.01693763059138597	0.3059664952819506	0.4135802422138048	0.4272410491543884	0.08448685026236717	0.23915988511761835	0.4232005249065605	0.500353774239826	0.49245732277897636	0.32019696546872767
269	67053	0.012738852827024796	0.007009776625849297	0.20574833443682616	0.5075757518078513	0.17118106826303625	0.09709605691452979	0.14092140539508388	0.5840822990479443	0.8123872075001592	0.4680677398939081	0.34482750127401457
270	67512	0.012738852827024808	0.010071942204509781	0.23073456439155388	0.314393935821281	0.5629625959404384	0.08872459732381983	0.13821137836825537	0.6671138282823201	0.47388438022753054	0.5014905016252966	0.3940885728845879
271	68272	0.004777069810134303	0.0023980814772642336	0.3880126170725154	0.6590909016012397	0.011677468222594717	0.1576271106970338	0.22493224322676852	0.5853216370574428	0.9218279712048439	0.05679782435173554	0.1477832148317204
272	68944	0.0045521606853633975	0.004892086213619036	0.2295224620193461	0.40340908632489675	0.1211537328094202	0.10485614246836378	0.3360433513267385	0.49058912996090853	0.6156266855204606	0.33522039773618506	0.7512313420612458
273	68949	0.016454351568240377	0.01330185819420004	0.2934487555851884	0.5454545392561985	0.4830604630651926	0.10033752207433046	0.16260162160971217	0.5649894117701841	0.6064657705295021	0.7239904061471003	0.47783239462256305
274	69131	0.028662418860805793	0.004796162954528466	0.6511040988924162	0.4318181769111571	0.1872044124434716	0.060543762852716176	0.1951219459316546	0.5769782365292117	0.3814642004129632	0.3573902471266191	0.2290639829891667
275	72670	0.008926168002034985	0.15169646097268505	0.26415751031648343	0.44944638183904173	0.6592005190433207	0.10510984379903372	0.19918698647189742	0.4588452550855682	0.5863951219969826	0.4789270169746894	0.2315270365696953
276	72931	0.05818736421510805	0.10139388246057839	0.23151068977090913	0.5454545392561985	0.03710669178627137	0.06824152603493773	0.15447154052922657	0.3091449458881415	0.08979754970640764	0.22985284323790436	0.0738916074158602
277	73129	0.031210189426210778	0.010191846278372994	0.1585637404535937	0.5174242365444216	0.2546950501522686	0.1320229223871162	0.37127370267550946	0.716179461558431	0.7821469964764963	0.336761903439818	0.34482750127401435
278	73695	0.03262934232887055	0.02959061251409974	0.3072601247531687	0.38717532027560514	0.33796886824589983	0.31143040955190743	0.5799457837413067	0.3633830423610723	0.6600456644232385	0.4031644592436087	0.3940885728845879
279	77282	0.0981700483733419	0.9999999760191853	0.1963722391281633	0.4318181769111571	0.5254860700167624	0.09715231672360715	0.14634145944874097	0.34558463726400973	0.9676403839184334	0.5842240229785169	0.5911328593268819
280	78686	0.04591294873073519	0.0023980814772642345	0.2689274439466011	0.3181818145661158	0.12614280038959594	0.0631811183129646	0.1544715405292266	0.5876972551182938	0.6568249790913567	0.39644753618378936	0.36945803707930125
281	80658	0.011677281758106062	0.060294619999786435	0.240979597171606	0.46874999467329553	0.2771681428127629	0.07469684623089139	0.13414633782801255	0.5646955116136461	0.7815192997885813	0.4476741903628913	0.38065373517261347
282	81660	0.04624468968977232	0.004691898542473501	0.14905362729005164	0.5454545392561985	0.13474703566228438	0.21438124000324885	0.35682022519909057	0.48474143700537436	0.5229163875012686	0.3898924666916761	0.6650244667427423
283	82003	0.005661712367566577	0.007993604924214113	0.2539432168645324	0.38636363197314055	0.09907601945107707	0.14266650226718453	0.41463413510476604	0.4884098309218355	0.40863952518422736	0.28865306009127156	0.36945803707930125
284	85828	0.019815993286483015	0.03657074252827956	0.1451104096368757	0.931818171229339	0.07632059588338691	0.11267706298637314	0.28184281079016776	0.4518272286057453	0.5785819395856051	0.2777279442710849	0.32019696546872767
285	86270	0.006104033646282726	0.0044535798863478615	0.0	0.4318181769111571	0.15423989277343858	0.11477964010372291	0.15989159458288366	0.4415584279556148	0.32985293116586784	0.2962675347538269	0.22167482224758073
286	89992	0.017366213896670563	0.013570961087245322	0.3805205035314811	0.6212121141528927	0.2764214177297913	0.07493569318435489	0.035230351348770964	0.475191634579357	0.735202668887382	0.3343468778374596	0.20935955434493728
287	92175	0.020941901995942303	0.0431654665907562	0.17101112348510522	0.3181818145661158	0.16087248985600883	0.06402142661076461	0.13821137836825537	0.6034271539931995	0.6136658207732323	0.4347046084243059	0.28735625106167884
288	92281	0.05669452989944107	0.16298072262147664	0.20707525847249805	0.6590909016012397	0.17201808958668377	0.06138233011222705	0.12601625674752695	0.31627906002402173	0.20608537657620524	0.49137465364364147	0.32019696546872767
289	93564	0.009642603876011823	0.02584598925495896	0.8117770742004928	0.4318181769111571	0.09859926797626348	0.07952314007919235	0.10840108107314143	0.5039993609410861	0.7477176653110271	0.37428831136870216	0.32840714407048993
290	94300	0.024828967778599272	0.01604869911707603	0.2744479486610475	0.4155844108618654	0.31529164201005744	0.22823417988568656	0.5013549999632791	0.462931861866933	0.44302462999684833	0.5740717108936717	0.48713726370455995
291	94897	0.055909409629719936	0.009592325909056934	0.3931534045314707	0.44318181314566124	0.018246044097804247	0.1522654486014003	0.2520325134950539	0.5365448339693225	0.34270392993422016	0.2968468969564123	0.24854449767152997
292	95280	0.01852924047567242	0.04036770486728126	0.1677491180456977	0.35064934666469894	0.18307256632842042	0.0880801667834793	0.1788617837706834	0.5059868707443371	0.689266348332389	0.15186150575934	0.4371920105438399
293	95925	0.011323424735133142	0.020383692556745988	0.4905362760550906	0.5454545392561985	0.00437905058347302	0.03701413407101801	0.07046070269754194	0.5482398569319713	0.34555394982236354	0.2886530600912718	0.30377660826520325
294	96260	0.02310882947248088	0.034070303914790614	0.2623798685876066	0.40082644172614584	0.11943645807080334	0.20047174933591044	0.2746160720519583	0.32478894729546653	0.6165867890237683	0.2002991639255199	0.25123146521392475
295	96833	0.052547767911477306	0.07575116195828785	0.22693217594027704	0.5104895046884934	0.1930150757176954	0.18137325091240233	0.48509483780230794	0.5821620060881719	0.7412507110921136	0.5887295746190904	0.788177145769176
296	99115	0.11131330922662143	0.33113508398556957	0.3251233509116064	0.9999999886363637	0.16075981253105395	0.10174686779825749	0.09485094593899876	0.40226910372902813	0.3698658586073039	0.6689737586433084	0.3667213108787136
297	99647	0.006672732433203474	0.0044535798863478615	0.25236592980326206	0.6590909016012397	0.07903143672077498	0.05939961599863787	0.1172086689103342	0.4604680486650016	0.4115285962562553	0.454927993549736	0.5172412519110217
298	99650	0.015321052724394707	0.005995203693160583	0.29280918778455406	0.6022727204287192	0.424239400491981	0.0675678296264494	0.14092140539508388	0.5500058922128633	0.7870962747112614	0.5556318466917031	0.5620240442842702
299	99715	0.04081461399184917	0.005595523446949878	0.2700800767990679	0.5454545392561985	0.3515752039874053	0.2582682578023811	0.29268291889748194	0.5502089638666737	0.9765483530571863	0.6115129932357746	0.6773397346453853
